# Supplementary material for: Erosion or Explosion: Integrated Single-Cell Transcriptomics Reveals Cellular Heterogeneity in Aortic Aneurysm and Dissection
Source: Inflammation. 2026 May 12;49(1):159. doi: 10.1007/s10753-026-02523-5 (PMC13337744; doi:10.1007/s10753-026-02523-5)
Supplement: Supplementary file 1 — Supplementary Material 1 (XLSX 201 KB) [file 10753_2026_2523_MOESM1_ESM.xlsx]

## Sheet: AAA
Cluster	ID	ID1	Description	GeneRatio	BgRatio	pvalue	p.adjust	qvalue	geneID	Count
T Cells	GO:0002181	BP	cytoplasmic translation	36/91	156/18870	2.77167798543962e-52	4.31273094534405e-49	3.54483026558857e-49	6188/3921/9045/6208/6122/6189/6125/6206/6233/6193/4736/6194/6147/6223/6137/6143/6187/6210/6217/6156/6230/6201/6161/6157/6142/6134/6135/6141/6133/6144/6128/6158/6191/6152/6138/6209	36
T Cells	GO:0042254	BP	ribosome biogenesis	22/91	325/18870	1.84609478692744e-19	1.43626174422955e-16	1.18052903479833e-16	3921/9045/6208/6189/6125/6206/6193/4736/6194/6147/6223/6210/6217/6230/6201/6134/6135/4869/6128/6191/6152/6209	22
T Cells	GO:0050852	BP	T cell receptor signaling pathway	12/91	144/18870	4.61906124558829e-12	1.43745185962708e-09	1.18150724492416e-09	915/916/917/919/3932/2534/3702/6188/3105/5788/8631/7294	12
T Cells	GO:0046629	BP	gamma-delta T cell activation	7/91	25/18870	2.14798690646808e-11	5.57044604410721e-09	4.57860366905037e-09	916/917/919/6932/3702/5788/51176	7
T Cells	GO:1903039	BP	positive regulation of leukocyte cell-cell adhesion	13/91	275/18870	7.01691688061509e-10	1.09183226662371e-07	8.97426737889193e-08	3575/916/3932/2113/2534/6188/3105/5788/6352/8631/51176/567/923	13
T Cells	GO:0140694	BP	non-membrane-bounded organelle assembly	14/91	408/18870	9.1992921245578e-09	9.93046444412823e-07	8.16230165039629e-07	6188/3921/6208/6125/6193/6147/6223/6134/6135/4869/246175/6128/6152/6209	14
T Cells	GO:0001906	BP	cell killing	10/91	223/18870	1.21067671261524e-07	6.27937654943106e-06	5.16130598535972e-06	3575/914/3004/3107/3105/5788/6223/3820/6156/567	10
T Cells	GO:0001819	BP	positive regulation of cytokine production	12/91	499/18870	4.85705088401419e-06	0.000167946026122802	0.000138042498808824	916/914/3702/6188/3105/5788/80342/4050/7294/6095/567/923	12
T Cells	GO:0051438	BP	regulation of ubiquitin-protein transferase activity	4/91	39/18870	3.65826347478756e-05	0.00096006686263902	0.000789122742596678	6125/6187/6201/6135	4
T Cells	GO:0031397	BP	negative regulation of protein ubiquitination	5/91	78/18870	3.73401668528773e-05	0.00096006686263902	0.000789122742596678	2534/6188/6125/6201/6135	5
T Cells	GO:0070227	BP	lymphocyte apoptotic process	5/91	82/18870	4.75353000778142e-05	0.00113792195263198	0.000935309952948085	3575/917/6352/6194/64919	5
T Cells	GO:0002428	BP	antigen processing and presentation of peptide antigen via MHC class Ib	3/91	18/18870	8.40078279869194e-05	0.00176643486956279	0.00145191338554918	3107/3105/567	3
T Cells	GO:0071353	BP	cellular response to interleukin-4	3/91	34/18870	0.000582609269666422	0.00749206631075168	0.00615807101039324	6932/6122/51176	3
T Cells	GO:0050821	BP	protein stabilization	6/91	217/18870	0.000638140980761804	0.00813891283660137	0.00668974367235196	22848/6125/6201/6789/6135/4869	6
T Cells	GO:0051851	BP	modulation by host of symbiont process	4/91	87/18870	0.000830060905432145	0.0102505934035906	0.00842543024310823	6352/51176/3312/1915	4
T Cells	GO:0031348	BP	negative regulation of defense response	7/91	321/18870	0.000921553762277808	0.0110302896469559	0.00906629814710556	2534/3105/5788/10225/6223/6095/3312	7
T Cells	GO:0032070	BP	regulation of deoxyribonuclease activity	2/91	10/18870	0.00100936071356519	0.0116338168170921	0.00956236465482813	6188/4869	2
T Cells	GO:0010518	BP	positive regulation of phospholipase activity	3/91	49/18870	0.00170259568230703	0.0177801267226157	0.0146142970964539	3702/6352/7294	3
T Cells	GO:0000054	BP	ribosomal subunit export from nucleus	2/91	14/18870	0.00201568367523292	0.0199770942589963	0.016420084917251	4869/6209	2
T Cells	GO:0033750	BP	ribosome localization	2/91	14/18870	0.00201568367523292	0.0199770942589963	0.016420084917251	4869/6209	2
T Cells	GO:0021872	BP	forebrain generation of neurons	3/91	53/18870	0.00213498687115899	0.0203806108682417	0.0167517536225907	64919/51176/567	3
T Cells	GO:0061684	BP	chaperone-mediated autophagy	2/91	15/18870	0.00231850633313571	0.0217325051467419	0.0178629371893461	3312/1915	2
T Cells	GO:0046777	BP	protein autophosphorylation	5/91	199/18870	0.00277106796280066	0.0253634220595167	0.0208473534043517	3932/801/5788/7294/6789	5
T Cells	GO:0032092	BP	positive regulation of protein binding	3/91	61/18870	0.0031903088178075	0.0272753874753213	0.0224188849834362	567/6789/6135	3
T Cells	GO:0032516	BP	positive regulation of phosphoprotein phosphatase activity	2/91	19/18870	0.00372882514047338	0.0306986873998761	0.0252326513265116	801/5788	2
T Cells	GO:0070301	BP	cellular response to hydrogen peroxide	3/91	67/18870	0.00415920361220041	0.0337068792738742	0.0277052214299534	2534/6188/10365	3
T Cells	GO:0006929	BP	substrate-dependent cell migration	2/91	26/18870	0.00693350557156994	0.0499469197655687	0.0410536514106115	5788/6789	2
T Cells	GO:0031579	BP	membrane raft organization	2/91	26/18870	0.00693350557156994	0.0499469197655687	0.0410536514106115	914/5788	2
ECs	GO:0001667	BP	ameboidal-type cell migration	14/86	497/18870	5.1536499247557e-08	7.34138801474201e-05	6.16106329652747e-05	3397/54345/161198/6781/8692/6273/79812/358/8503/64321/4070/1003/56999/57381	14
ECs	GO:0045446	BP	endothelial cell differentiation	8/86	124/18870	9.57156194881618e-08	7.34138801474201e-05	6.16106329652747e-05	54345/6781/7122/64321/1003/54538/7075/10411	8
ECs	GO:0003014	BP	renal system process	7/86	126/18870	1.73643055636563e-06	0.000295964941496097	0.000248380651512885	359/6781/3291/8692/358/525/1364	7
ECs	GO:0001570	BP	vasculogenesis	6/86	83/18870	2.14046984041229e-06	0.000328348073519246	0.000275557327876235	54345/51162/54922/10266/64321/7075	6
ECs	GO:0003091	BP	renal water homeostasis	4/86	24/18870	3.98537914467906e-06	0.000509464300661473	0.000427554271398464	359/8692/358/525	4
ECs	GO:0001822	BP	kidney development	9/86	314/18870	1.30446287632023e-05	0.00142931860876802	0.00119951736672154	793/359/4072/8692/358/64321/4070/5420/384	9
ECs	GO:0070830	BP	bicellular tight junction assembly	5/86	69/18870	1.56215561231757e-05	0.00149771669330947	0.00125691862754236	7122/10266/1003/1366/1364	5
ECs	GO:0140962	BP	multicellular organismal-level chemical homeostasis	5/86	73/18870	2.05822474656696e-05	0.00166174566380722	0.00139457554850492	359/8692/358/525/2034	5
ECs	GO:0015670	BP	carbon dioxide transport	3/86	15/18870	3.99719162511561e-05	0.00245267678117094	0.00205834330842796	760/358/51458	3
ECs	GO:0043114	BP	regulation of vascular permeability	4/86	50/18870	7.89214612657897e-05	0.00417467315799039	0.00350348265437607	7122/83483/10266/1003	4
ECs	GO:0071320	BP	cellular response to cAMP	4/86	50/18870	7.89214612657897e-05	0.00417467315799039	0.00350348265437607	6781/358/3625/10411	4
ECs	GO:0051017	BP	actin filament bundle assembly	6/86	161/18870	9.40729252619739e-05	0.00481026224506227	0.00403688377527699	11170/4070/83543/85358/10411/22899	6
ECs	GO:0016338	BP	calcium-independent cell-cell adhesion via plasma membrane cell-adhesion molecules	3/86	23/18870	0.000151534637024131	0.00683688627044169	0.00573767371766293	7122/1366/1364	3
ECs	GO:0072089	BP	stem cell proliferation	5/86	125/18870	0.000267013433040889	0.010502528366275	0.00881396568445363	54345/4072/64321/2122/8848	5
ECs	GO:0055075	BP	potassium ion homeostasis	3/86	34/18870	0.000493819566368095	0.0164678090175795	0.0138201677269607	481/486/525	3
ECs	GO:0007162	BP	negative regulation of cell adhesion	7/86	312/18870	0.000555740565201535	0.0181384261067905	0.015222188381668	11170/4072/4070/5420/1366/3827/384	7
ECs	GO:0035633	BP	maintenance of blood-brain barrier	3/86	38/18870	0.000687078049916512	0.0207053272429929	0.017376391421245	7122/1003/58494	3
ECs	GO:0060562	BP	epithelial tube morphogenesis	7/86	334/18870	0.000830052188102973	0.023861148625428	0.0200248300067923	54345/79812/54922/64321/4070/5420/7075	7
ECs	GO:0046689	BP	response to mercury ion	2/86	10/18870	0.000902181629905361	0.023861148625428	0.0200248300067923	359/358	2
ECs	GO:0048865	BP	stem cell fate commitment	2/86	10/18870	0.000902181629905361	0.023861148625428	0.0200248300067923	54345/64321	2
ECs	GO:0010248	BP	establishment or maintenance of transmembrane electrochemical gradient	2/86	11/18870	0.00109940246508605	0.0263513028350312	0.0221146252434249	481/486	2
ECs	GO:1900271	BP	regulation of long-term synaptic potentiation	3/86	46/18870	0.00120431382763438	0.0279911729028961	0.0234908422838413	793/11170/85358	3
ECs	GO:0072488	BP	ammonium transmembrane transport	2/86	12/18870	0.00131537909685703	0.0288255933511242	0.0241911073000925	358/51458	2
ECs	GO:0071385	BP	cellular response to glucocorticoid stimulus	3/86	50/18870	0.00153472163168504	0.0321814835655246	0.0270074482952286	11170/6781/358	3
ECs	GO:2000649	BP	regulation of sodium ion transmembrane transporter activity	3/86	50/18870	0.00153472163168504	0.0321814835655246	0.0270074482952286	481/486/53828	3
ECs	GO:2000351	BP	regulation of endothelial cell apoptotic process	3/86	61/18870	0.00271843054450385	0.0468547466884148	0.0393215914361705	641700/10266/1003	3
ECs	GO:0043270	BP	positive regulation of monoatomic ion transport	5/86	214/18870	0.00296294414149541	0.0478673700914697	0.0401714085101677	481/486/6781/10268/85358	5
ECs	GO:0000768	BP	syncytium formation by plasma membrane fusion	3/86	63/18870	0.0029799408392162	0.0478673700914697	0.0401714085101677	9518/10411/58494	3
ECs	GO:0070050	BP	neuron cellular homeostasis	3/86	63/18870	0.0029799408392162	0.0478673700914697	0.0401714085101677	793/760/525	3
ECs	GO:0140253	BP	cell-cell fusion	3/86	63/18870	0.0029799408392162	0.0478673700914697	0.0401714085101677	9518/10411/58494	3
ECs	GO:0044070	BP	regulation of monoatomic anion transport	2/86	18/18870	0.00299561116608937	0.0478673700914697	0.0401714085101677	6781/760	2
B Cells	GO:0002399	BP	MHC class II protein complex assembly	10/80	16/18870	8.21024378231814e-21	6.02221381433036e-18	4.84836501250577e-18	3119/3117/3113/3122/3115/3112/3123/3109/3127/3111	10
B Cells	GO:0002503	BP	peptide antigen assembly with MHC class II protein complex	10/80	16/18870	8.21024378231814e-21	6.02221381433036e-18	4.84836501250577e-18	3119/3117/3113/3122/3115/3112/3123/3109/3127/3111	10
B Cells	GO:0042113	BP	B cell activation	19/80	278/18870	4.40300310903586e-18	8.07400695119452e-16	6.50022301097137e-16	931/973/55024/974/115650/4208/930/5450/115350/23495/933/972/3394/5079/4066/958/7163/23075/5336	19
B Cells	GO:0050851	BP	antigen receptor-mediated signaling pathway	14/80	205/18870	1.63982362075673e-13	1.85047788588471e-11	1.4897830789385e-11	931/973/55024/974/640/4208/930/3119/933/3115/3123/7430/26228/5336	14
B Cells	GO:0002699	BP	positive regulation of immune effector process	9/80	270/18870	2.10213909192507e-06	6.5613575486257e-05	5.28241894992146e-05	972/3122/2208/3123/958/8417/3109/26228/5336	9
B Cells	GO:0071219	BP	cellular response to molecule of bacterial origin	7/80	239/18870	6.93373577857305e-05	0.0017537569633046	0.00141191498068221	4208/3394/958/81793/9450/26228/5336	7
B Cells	GO:0002260	BP	lymphocyte homeostasis	4/80	77/18870	0.000320440224464974	0.00635251093635293	0.00511428068065008	4208/23495/9447/972	4
B Cells	GO:0032735	BP	positive regulation of interleukin-12 production	3/80	43/18870	0.00080136754903711	0.0136698394702028	0.0110053168913052	3394/958/5336	3
B Cells	GO:0034612	BP	response to tumor necrosis factor	6/80	259/18870	0.000811530425071328	0.0136840819951683	0.0110167832659411	115650/3899/9447/8115/958/7188	6
B Cells	GO:2000109	BP	regulation of macrophage apoptotic process	2/80	11/18870	0.000952324924483785	0.0156973108339069	0.0126375939121326	4208/6480	2
B Cells	GO:0060100	BP	positive regulation of phagocytosis, engulfment	2/80	13/18870	0.00134315747926671	0.0195090299216264	0.0157063334209197	26228/5336	2
B Cells	GO:1905155	BP	positive regulation of membrane invagination	2/80	13/18870	0.00134315747926671	0.0195090299216264	0.0157063334209197	26228/5336	2
B Cells	GO:0046598	BP	positive regulation of viral entry into host cell	2/80	14/18870	0.0015627129623526	0.0214252328576753	0.0172490304354118	972/3123	2
B Cells	GO:0075294	BP	positive regulation by symbiont of entry into host	2/80	14/18870	0.0015627129623526	0.0214252328576753	0.0172490304354118	972/3123	2
B Cells	GO:0002440	BP	production of molecular mediator of immune response	6/80	314/18870	0.00216686450780379	0.0264899186079014	0.0213265085768057	29802/933/972/958/23075/5336	6
B Cells	GO:0150078	BP	positive regulation of neuroinflammatory response	2/80	18/18870	0.00259869265921539	0.0300179695359762	0.0241668724711121	26228/5336	2
B Cells	GO:0051091	BP	positive regulation of DNA-binding transcription factor activity	5/80	244/18870	0.00379496568402605	0.0412909467845046	0.0332425230812716	9447/958/6598/7188/5336	5
B Cells	GO:0051092	BP	positive regulation of NF-kappaB transcription factor activity	4/80	150/18870	0.00379978037894214	0.0412909467845046	0.0332425230812716	9447/958/7188/5336	4
B Cells	GO:0002115	BP	store-operated calcium entry	2/80	22/18870	0.00388067327079542	0.0415543626880065	0.0334545940056278	931/80228	2
B Cells	GO:0018279	BP	protein N-linked glycosylation via asparagine	2/80	24/18870	0.00461128773117893	0.0473060077037727	0.0380851294396964	4249/6480	2
B Cells	GO:0002833	BP	positive regulation of response to biotic stimulus	6/80	369/18870	0.00478648768438775	0.0487623432847002	0.0392575963587943	9447/3123/958/81793/9450/5336	6
Mac	GO:0031349	BP	positive regulation of defense response	24/95	480/18870	1.12324402303947e-17	2.2880480749314e-14	1.6458480842852e-14	6280/7305/6279/929/2219/4332/6283/64581/3553/3957/2896/6688/3055/6348/7097/948/26253/1520/4814/11213/3956/114548/84034/2069	24
Mac	GO:0030595	BP	leukocyte chemotaxis	18/95	240/18870	1.86208316381028e-16	1.89653170234077e-13	1.36422092843364e-13	6280/6279/199/2207/6283/3553/6688/1436/728/6348/2921/54210/2920/1441/4814/58191/6364/719	18
Mac	GO:0001819	BP	positive regulation of cytokine production	23/95	499/18870	3.50041340329007e-16	2.37678070083396e-13	1.70967559908062e-13	7305/199/929/2219/2207/6556/64581/3553/1436/728/6348/7097/10288/948/26253/5724/2268/11213/114548/2069/1536/719/3162	23
Mac	GO:0006909	BP	phagocytosis	15/95	237/18870	8.86687897887819e-13	1.20412216533166e-10	8.66154072884102e-11	7305/199/929/2219/2207/4688/6556/64581/3553/5199/3055/7097/948/2268/11031	15
Mac	GO:0002764	BP	immune response-regulating signaling pathway	19/95	500/18870	5.4755953412175e-12	5.87041458424213e-10	4.22273059001372e-10	7305/929/2219/2207/4332/64581/2357/728/3055/7097/10288/948/26253/1520/4814/2268/11213/114548/719	19
Mac	GO:0002274	BP	myeloid leukocyte activation	13/95	241/18870	2.40331952705022e-10	1.74841495592903e-08	1.25767698558417e-08	7305/199/2207/6556/6283/2896/6688/728/6348/7097/5724/712/2268	13
Mac	GO:0045730	BP	respiratory burst	6/95	40/18870	4.63950937399023e-08	2.0544957814822e-06	1.47784829487286e-06	4688/6556/64581/2896/3055/1536	6
Mac	GO:0051092	BP	positive regulation of NF-kappaB transcription factor activity	9/95	150/18870	6.54007043277545e-08	2.77544238990908e-06	1.99644255316303e-06	6280/6279/6283/64581/3553/7097/948/11213/114548	9
Mac	GO:0014002	BP	astrocyte development	6/95	43/18870	7.27996351562448e-08	3.02638483292389e-06	2.17695149597192e-06	6280/6279/3553/2896/728/712	6
Mac	GO:0045766	BP	positive regulation of angiogenesis	9/95	185/18870	3.91906867444448e-07	1.40055138418306e-05	1.00745034068822e-05	3553/2896/728/4814/3687/84034/1536/719/3162	9
Mac	GO:1904018	BP	positive regulation of vasculature development	9/95	185/18870	3.91906867444448e-07	1.40055138418306e-05	1.00745034068822e-05	3553/2896/728/4814/3687/84034/1536/719/3162	9
Mac	GO:0052547	BP	regulation of peptidase activity	11/95	312/18870	4.81181848889683e-07	1.58091520352949e-05	1.13719037971891e-05	6280/6279/5265/64581/5329/1475/2896/1471/2876/1520/114548	11
Mac	GO:0006801	BP	superoxide metabolic process	6/95	72/18870	1.65924646214844e-06	4.50651339119516e-05	3.24164361447106e-05	7305/4688/64581/6648/948/1536	6
Mac	GO:0007035	BP	vacuolar acidification	4/95	34/18870	2.48988995345291e-05	0.000441035290015963	0.000317247305739721	6556/2896/23312/526	4
Mac	GO:0045429	BP	positive regulation of nitric oxide biosynthetic process	4/95	38/18870	3.90247845377236e-05	0.000651585951666746	0.000468701467441857	64581/3553/6648/948	4
Mac	GO:0098883	BP	synapse pruning	3/95	14/18870	4.3221884625546e-05	0.00069478775636055	0.000499777566004643	712/714/713	3
Mac	GO:0031640	BP	killing of cells of another organism	5/95	92/18870	0.00010121651424783	0.00140257169743422	0.0010089036006658	4069/6283/64581/54210/4814	5
Mac	GO:0141061	BP	disruption of cell in another organism	5/95	92/18870	0.00010121651424783	0.00140257169743422	0.0010089036006658	4069/6283/64581/54210/4814	5
Mac	GO:0141060	BP	disruption of anatomical structure in another organism	5/95	99/18870	0.000143187550672448	0.00189398078389465	0.00136238599136054	4069/6283/64581/54210/4814	5
Mac	GO:0046686	BP	response to cadmium ion	4/95	59/18870	0.00022194971330202	0.00253995261795626	0.00182704908880196	6556/6648/1536/3162	4
Mac	GO:0060586	BP	multicellular organismal-level iron ion homeostasis	3/95	25/18870	0.000262351905414895	0.00288839363996696	0.0020776911075803	6556/6648/3162	3
Mac	GO:0009636	BP	response to toxic substance	7/95	258/18870	0.000326989540080453	0.00350567206917833	0.00252171434787807	6280/6556/6648/6348/7097/948/2876	7
Mac	GO:0008360	BP	regulation of cell shape	5/95	140/18870	0.000709967327890528	0.00648521725073096	0.00466497295456037	7940/1436/3055/6348/2268	5
Mac	GO:0015911	BP	long-chain fatty acid import across plasma membrane	2/95	10/18870	0.00109931627979714	0.00925333579316847	0.00665614728785392	948/2180	2
Mac	GO:0044403	BP	biological process involved in symbiotic interaction	7/95	322/18870	0.00120919423610031	0.0100127181257574	0.00720238928819694	2219/1436/1508/6348/54210/2876/3956	7
Mac	GO:0030574	BP	collagen catabolic process	3/95	45/18870	0.00150494925213656	0.0119283331774404	0.00858033732940446	1471/1508/1520	3
Mac	GO:0051238	BP	sequestering of metal ion	2/95	12/18870	0.0016017853085598	0.0122663032839711	0.00882344736650275	6280/6279	2
Mac	GO:0010720	BP	positive regulation of cell development	8/95	444/18870	0.00179730707721436	0.0133968587073156	0.00963668311013791	7305/1462/64581/3553/6688/7097/10288/114548	8
Mac	GO:0045776	BP	negative regulation of blood pressure	3/95	48/18870	0.001814488458268	0.0133968587073156	0.00963668311013791	6648/5724/8870	3
Mac	GO:0002679	BP	respiratory burst involved in defense response	2/95	16/18870	0.00287440872153734	0.0183547666638607	0.013203025706583	2896/3055	2
Mac	GO:0017014	BP	protein nitrosylation	2/95	16/18870	0.00287440872153734	0.0183547666638607	0.013203025706583	6280/6279	2
Mac	GO:0018119	BP	peptidyl-cysteine S-nitrosylation	2/95	16/18870	0.00287440872153734	0.0183547666638607	0.013203025706583	6280/6279	2
Mac	GO:0051770	BP	positive regulation of nitric-oxide synthase biosynthetic process	2/95	16/18870	0.00287440872153734	0.0183547666638607	0.013203025706583	7097/10135	2
Mac	GO:0033194	BP	response to hydroperoxide	2/95	18/18870	0.00364095570279754	0.0217496386117261	0.0156450388587565	948/2876	2
Mac	GO:0140895	BP	cell surface toll-like receptor signaling pathway	3/95	63/18870	0.00394557994358241	0.0232735110258067	0.0167411969862403	929/7097/4814	3
Mac	GO:0051346	BP	negative regulation of hydrolase activity	5/95	218/18870	0.00491014721836276	0.0264602377878438	0.0190334862934028	5265/5329/1475/1471/2876	5
Mac	GO:1900046	BP	regulation of hemostasis	3/95	70/18870	0.00530290780592055	0.0279122046528686	0.0200779210277204	5329/948/84034	3
Mac	GO:2000193	BP	positive regulation of fatty acid transport	2/95	23/18870	0.00592305377790636	0.0303147249889328	0.0218061117663202	3553/2180	2
Mac	GO:0050818	BP	regulation of coagulation	3/95	73/18870	0.00596027978183368	0.030352724788988	0.0218334459376644	5329/948/84034	3
Mac	GO:0140962	BP	multicellular organismal-level chemical homeostasis	3/95	73/18870	0.00596027978183368	0.030352724788988	0.0218334459376644	6556/6648/3162	3
Mac	GO:0033674	BP	positive regulation of kinase activity	6/95	337/18870	0.00713219340919891	0.0349237451311014	0.025121490955478	6556/6283/3553/1436/2268/2069	6
Mac	GO:0007584	BP	response to nutrient	4/95	155/18870	0.00781991305506231	0.0378364914326887	0.0272166995190567	6648/2876/2180/1536	4
Mac	GO:0009895	BP	negative regulation of catabolic process	6/95	349/18870	0.00840096304224628	0.0398898874523442	0.0286937567287617	6556/3553/1471/11213/8870/3162	6
Mac	GO:0090382	BP	phagosome maturation	2/95	30/18870	0.0099540289449525	0.0450567927102568	0.0324104361174469	10981/11031	2
Mac	GO:1901889	BP	negative regulation of cell junction assembly	2/95	32/18870	0.0112762118363083	0.049610461145918	0.0356859994910564	3553/7097	2
Mac	GO:0007204	BP	positive regulation of cytosolic calcium ion concentration	4/95	173/18870	0.0113826418707275	0.0499707790747239	0.0359451848549289	2357/728/948/719	4
MCs	GO:0002002	BP	regulation of angiotensin levels in blood	4/86	10/18870	8.26933165540794e-08	0.000139025986690602	0.000119201411125291	1359/1511/1215/8509	4
MCs	GO:0002279	BP	mast cell activation involved in immune response	6/86	56/18870	2.03109726330902e-07	0.000139025986690602	0.000119201411125291	6571/2624/3815/5169/2241/2205	6
MCs	GO:0002448	BP	mast cell mediated immunity	6/86	57/18870	2.26181106329613e-07	0.000139025986690602	0.000119201411125291	6571/2624/3815/2241/8509/2205	6
MCs	GO:0030099	BP	myeloid cell differentiation	11/86	430/18870	3.98968044637539e-06	0.000772987827139959	0.000662762710562974	9173/2624/3815/3976/4212/6886/10538/211/4286/123169/8651	11
MCs	GO:0006887	BP	exocytosis	10/86	349/18870	4.19190795629045e-06	0.000772987827139959	0.000662762710562974	6571/2624/3815/8618/5874/29091/5023/2241/2205/134957	10
MCs	GO:0015015	BP	heparan sulfate proteoglycan biosynthetic process, enzymatic modification	3/86	12/18870	1.95193062310989e-05	0.00224960004313415	0.00192881565520464	8509/9957/9394	3
MCs	GO:0032418	BP	lysosome localization	5/86	86/18870	4.55590147864207e-05	0.00400051539362665	0.00343005715334355	6571/2624/3815/2241/2205	5
MCs	GO:1990849	BP	vacuolar localization	5/86	86/18870	4.55590147864207e-05	0.00400051539362665	0.00343005715334355	6571/2624/3815/2241/2205	5
MCs	GO:0006633	BP	fatty acid biosynthetic process	6/86	168/18870	0.000118872153123743	0.00782858037000653	0.00671225466134821	27306/85414/4056/5742/11332/240	6
MCs	GO:0061042	BP	vascular wound healing	3/86	23/18870	0.000151534637024131	0.00901386679588704	0.00772852376265689	2624/7128/240	3
MCs	GO:0043473	BP	pigmentation	5/86	115/18870	0.000181062470421225	0.0098199763369629	0.00841968515704891	3815/79083/23682/4286/130340	5
MCs	GO:0035019	BP	somatic stem cell population maintenance	4/86	69/18870	0.000277390106201277	0.0131155732265424	0.0112453424970126	2624/3815/3976/6886	4
MCs	GO:0044703	BP	multi-organism reproductive process	6/86	206/18870	0.000358110258225998	0.0161062272236278	0.0138095406381373	3248/116/3976/5023/2182/5997	6
MCs	GO:2000242	BP	negative regulation of reproductive process	4/86	76/18870	0.000401819391433048	0.0172671961011677	0.0148049597807705	27306/3815/3976/5327	4
MCs	GO:1901568	BP	fatty acid derivative metabolic process	4/86	78/18870	0.000443669429735638	0.0173338239334872	0.0148620867382679	3248/2182/11332/240	4
MCs	GO:0007193	BP	adenylate cyclase-inhibiting G protein-coupled receptor signaling pathway	4/86	80/18870	0.000488540159772253	0.0176640795023536	0.0151452491223514	2770/5996/9495/5997	4
MCs	GO:0007260	BP	tyrosine phosphorylation of STAT protein	4/86	82/18870	0.000536553501623923	0.0190270126345099	0.016313833187027	3815/3976/2241/8651	4
MCs	GO:0016486	BP	peptide hormone processing	3/86	36/18870	0.000585356959443245	0.0196254224220608	0.0168269120207417	1359/1511/1215	3
MCs	GO:1905665	BP	positive regulation of calcium ion import across plasma membrane	2/86	11/18870	0.00109940246508605	0.0321793356447408	0.0275906850887091	5023/9495	2
MCs	GO:0006939	BP	smooth muscle contraction	4/86	109/18870	0.00155486860387861	0.040959681507888	0.035118987113168	3815/5023/3778/5997	4
MCs	GO:0002697	BP	regulation of immune effector process	7/86	389/18870	0.00199242861618495	0.0483426101084876	0.0414491382480582	2624/3815/5169/146850/2241/10538/7158	7
MCs	GO:0099509	BP	regulation of presynaptic cytosolic calcium ion concentration	2/86	15/18870	0.00207413896557194	0.0490347724681366	0.0420426008945891	794/5023	2
MCs	GO:0038093	BP	Fc receptor signaling pathway	3/86	56/18870	0.00212830242172575	0.0490573708207786	0.0420619768083168	3815/2241/2205	3
VSMCs	GO:0030198	BP	extracellular matrix organization	28/97	321/18870	5.68082690650432e-27	4.18444415279117e-24	3.42216904963979e-24	1278/4060/151887/1277/2192/6423/4313/1281/5156/1513/1805/4239/1295/165/4015/1289/1307/7373/2191/1290/25890/60681/7148/1303/30008/23213/2331/22795	28
VSMCs	GO:0043062	BP	extracellular structure organization	28/97	322/18870	6.19955278583385e-27	4.18444415279117e-24	3.42216904963979e-24	1278/4060/151887/1277/2192/6423/4313/1281/5156/1513/1805/4239/1295/165/4015/1289/1307/7373/2191/1290/25890/60681/7148/1303/30008/23213/2331/22795	28
VSMCs	GO:0045229	BP	external encapsulating structure organization	28/97	323/18870	6.76364895386504e-27	4.18444415279117e-24	3.42216904963979e-24	1278/4060/151887/1277/2192/6423/4313/1281/5156/1513/1805/4239/1295/165/4015/1289/1307/7373/2191/1290/25890/60681/7148/1303/30008/23213/2331/22795	28
VSMCs	GO:0031589	BP	cell-substrate adhesion	16/97	356/18870	3.65169466918531e-11	1.35550906120159e-08	1.10857762378215e-08	151887/1277/2192/1281/7070/9358/1009/347/1295/5054/1307/2199/25890/7148/30008/22795	16
VSMCs	GO:0032963	BP	collagen metabolic process	10/97	106/18870	1.70013190306867e-10	5.25907468682575e-08	4.30103544600881e-08	1278/1277/4313/5118/9902/1513/4239/1289/2191/7148	10
VSMCs	GO:0071230	BP	cellular response to amino acid stimulus	9/97	85/18870	5.12177118870283e-10	1.35800104660464e-07	1.11061564723451e-07	1278/1277/4313/1281/1291/5156/1307/1290/1956	9
VSMCs	GO:0001503	BP	ossification	16/97	444/18870	9.33887806859696e-10	1.92588418836844e-07	1.57504820759261e-07	1278/1277/6423/4313/1291/9902/1513/1009/4015/4256/91851/1290/1956/2274/3481/3479	16
VSMCs	GO:0007178	BP	transmembrane receptor protein serine/threonine kinase signaling pathway	14/97	410/18870	2.2761819473484e-08	3.01756692448474e-06	2.46786042712511e-06	1278/6423/1281/11167/6424/2200/4015/4053/91851/5654/94031/7148/23213/2331	14
VSMCs	GO:2000146	BP	negative regulation of cell motility	13/97	388/18870	9.40526500365108e-08	1.09101074042353e-05	8.92262640477952e-06	1634/2192/6423/1281/7070/127435/1009/347/5054/5176/23213/1809/6387	13
VSMCs	GO:0035987	BP	endodermal cell differentiation	6/97	49/18870	1.84584321147471e-07	2.01522647088062e-05	1.64811511513717e-05	4313/1291/1295/1289/1290/1303	6
VSMCs	GO:0061448	BP	connective tissue development	11/97	285/18870	2.42226281600277e-07	2.29578367538904e-05	1.8775635548497e-05	1277/6423/1281/2202/1513/5396/4015/1289/4256/4969/23213	11
VSMCs	GO:0150063	BP	visual system development	12/97	395/18870	8.60362536090838e-07	6.14166487301767e-05	5.02284525118619e-05	8076/7070/2200/2202/718/5156/1295/1289/5176/91851/1290/1956	12
VSMCs	GO:0006956	BP	complement activation	6/97	67/18870	1.22281622503852e-06	7.8260238402465e-05	6.40036659348654e-05	716/715/718/3075/79987/710	6
VSMCs	GO:0030193	BP	regulation of blood coagulation	6/97	68/18870	1.33562224282132e-06	8.26304960892122e-05	6.75777990929242e-05	5156/5270/5054/2191/2152/710	6
VSMCs	GO:1900046	BP	regulation of hemostasis	6/97	70/18870	1.58679546437843e-06	9.50029800608505e-05	7.76964027040304e-05	5156/5270/5054/2191/2152/710	6
VSMCs	GO:0050673	BP	epithelial cell proliferation	12/97	480/18870	6.4302173471894e-06	0.00024863507075799	0.000203341522251033	6423/6678/1295/5176/2191/2152/1956/3481/23213/3479/2252/6387	12
VSMCs	GO:0045765	BP	regulation of angiogenesis	10/97	349/18870	1.24401583707181e-05	0.000427572850667646	0.000349682424377691	1634/6423/718/7058/6678/5054/5176/2152/5740/23213	10
VSMCs	GO:0031102	BP	neuron projection regeneration	4/97	58/18870	0.00022502160642596	0.00522050126908227	0.0042694889008715	4313/7070/5396/347	4
VSMCs	GO:0010955	BP	negative regulation of protein processing	3/97	30/18870	0.000483356652176784	0.00954372283446926	0.00780515445060384	5270/5054/2619	3
VSMCs	GO:1903318	BP	negative regulation of protein maturation	3/97	30/18870	0.000483356652176784	0.00954372283446926	0.00780515445060384	5270/5054/2619	3
VSMCs	GO:0055001	BP	muscle cell development	6/97	195/18870	0.000510963025254969	0.00998260394603393	0.00816408512374145	5156/4015/287/2274/30008/3479	6
VSMCs	GO:0018108	BP	peptidyl-tyrosine phosphorylation	7/97	276/18870	0.000555672777385478	0.0106322543796644	0.00869538952783352	6423/2202/5156/1956/3481/3479/2252	7
VSMCs	GO:0006935	BP	chemotaxis	9/97	468/18870	0.000681962844896992	0.0124090494130276	0.0101485079705001	4313/9547/5156/5919/4015/5054/2152/2252/6387	9
VSMCs	GO:0060245	BP	detection of cell density	2/97	10/18870	0.00114569368073614	0.0181744228328742	0.0148636103249799	8406/2191	2
VSMCs	GO:0097278	BP	complement-dependent cytotoxicity	2/97	11/18870	0.00139560636623066	0.0215853784643675	0.0176531963167071	718/3075	2
VSMCs	GO:0071604	BP	transforming growth factor beta production	3/97	45/18870	0.00159776276162127	0.0237235814845526	0.0194018854926979	4060/1281/7148	3
VSMCs	GO:0070141	BP	response to UV-A	2/97	14/18870	0.00228600809397215	0.0286455607789162	0.0234272338039911	4313/1956	2
VSMCs	GO:0048260	BP	positive regulation of receptor-mediated endocytosis	3/97	53/18870	0.00256063526085518	0.0303277029886408	0.0248029422128062	6424/718/5054	3
VSMCs	GO:0045725	BP	positive regulation of glycogen biosynthetic process	2/97	15/18870	0.00262888851932048	0.0306868999487976	0.0250967046995044	3481/3479	2
VSMCs	GO:0070206	BP	protein trimerization	2/97	17/18870	0.0033823338363895	0.0371456307712361	0.0303788563816484	1278/286133	2
VSMCs	GO:0022029	BP	telencephalon cell migration	3/97	61/18870	0.00381921484071976	0.0400478121151179	0.0327523508790835	1281/1956/6387	3
VSMCs	GO:0000302	BP	response to reactive oxygen species	5/97	205/18870	0.00414079005260818	0.0424247438667373	0.0346962798637904	1277/4313/5156/347/1956	5
VSMCs	GO:0055093	BP	response to hyperoxia	2/97	20/18870	0.00467818550211888	0.0461846398507055	0.0377712401682834	1277/4313	2
Fib	GO:0003012	BP	muscle system process	20/77	452/18870	1.0672143676128e-15	1.60509040888965e-12	1.16607211956009e-12	1264/5350/4629/59/845/25802/1909/4638/10398/8912/406937/3741/7169/8470/183/6442/255743/6909/93649/6262	20
Fib	GO:0042692	BP	muscle cell differentiation	18/77	419/18870	5.89807212641741e-14	2.95690015937726e-11	2.14813995341097e-11	4629/25802/1909/1466/10290/552/10398/8912/11155/406937/8516/8470/255743/70/6909/93649/348093/5159	18
Fib	GO:0060537	BP	muscle tissue development	14/77	433/18870	2.04945179190787e-09	6.16475099005888e-07	4.47859149473762e-07	5350/4629/1909/1466/26508/4638/406937/8516/8470/70/6909/93649/5159/6262	14
Fib	GO:0048844	BP	artery morphogenesis	7/77	80/18870	3.56843800500325e-08	5.96325639947211e-06	4.332208946425e-06	4854/1909/4638/406937/6909/93649/5159	7
Fib	GO:0007219	BP	Notch signaling pathway	9/77	181/18870	5.18621794770084e-08	6.21284558153763e-06	4.51353143451572e-06	5350/4854/26032/26508/3741/83714/8470/1004/6909	9
Fib	GO:0031032	BP	actomyosin structure organization	8/77	208/18870	2.08855467097877e-06	0.000116340230561188	8.45192884396087e-05	1264/4629/25802/1466/10398/11155/70/5159	8
Fib	GO:0001666	BP	response to hypoxia	9/77	298/18870	3.41076558381923e-06	0.000176391331871316	0.000128145438467544	1909/406937/5228/3741/126374/3777/6517/93649/6262	9
Fib	GO:0033002	BP	muscle cell proliferation	7/77	247/18870	6.66965878529152e-05	0.00208982641939134	0.0015182249603361	1264/4854/406937/6909/93649/348093/5159	7
Fib	GO:0006816	BP	calcium ion transport	9/77	445/18870	8.11754623863994e-05	0.00234784414286817	0.00170567064690451	5350/845/2701/1909/4638/8912/10267/5159/6262	9
Fib	GO:0030511	BP	positive regulation of transforming growth factor beta receptor signaling pathway	3/77	33/18870	0.000326360432090126	0.00733612488075093	0.00532957560625662	8516/255743/93649	3
Fib	GO:1903846	BP	positive regulation of cellular response to transforming growth factor beta stimulus	3/77	33/18870	0.000326360432090126	0.00733612488075093	0.00532957560625662	8516/255743/93649	3
Fib	GO:0030198	BP	extracellular matrix organization	7/77	321/18870	0.000335103669515318	0.00733612488075093	0.00532957560625662	4629/1288/8516/60484/183/11095/255743	7
Fib	GO:0043062	BP	extracellular structure organization	7/77	322/18870	0.000341441982481759	0.00733612488075093	0.00532957560625662	4629/1288/8516/60484/183/11095/255743	7
Fib	GO:0010863	BP	positive regulation of phospholipase C activity	3/77	37/18870	0.000459358538971564	0.00909046371859517	0.00660407428604548	1909/552/5159	3
Fib	GO:0071313	BP	cellular response to caffeine	2/77	11/18870	0.000882646417316913	0.0133614216020698	0.00970685583912964	845/6262	2
Fib	GO:0061138	BP	morphogenesis of a branching epithelium	5/77	187/18870	0.00100522783272898	0.0142628552870225	0.0103617327743066	1909/5154/183/255743/6909	5
Fib	GO:0005513	BP	detection of calcium ion	2/77	13/18870	0.00124514607130228	0.0161439628555054	0.0117283268785097	845/6262	2
Fib	GO:0140694	BP	non-membrane-bounded organelle assembly	7/77	408/18870	0.00137417301976637	0.0175148832349883	0.0127242782740186	4629/25802/1466/10398/11155/70/5159	7
Fib	GO:0010763	BP	positive regulation of fibroblast migration	2/77	15/18870	0.00166731626313266	0.0202229327399316	0.0146916322676714	59/406937	2
Fib	GO:0042060	BP	wound healing	7/77	423/18870	0.00168861646896011	0.020315789315784	0.0147590910622787	58189/4638/10398/4162/5154/114897/1607	7
Fib	GO:2000846	BP	regulation of corticosteroid hormone secretion	2/77	16/18870	0.00190047402364801	0.0213306935191538	0.0154964024866193	114897/183	2
Fib	GO:0030168	BP	platelet activation	4/77	133/18870	0.00214480245636926	0.0229139873689852	0.0166466397599431	10398/5154/114897/1607	4
Fib	GO:0010544	BP	negative regulation of platelet activation	2/77	17/18870	0.00214818631584236	0.0229139873689852	0.0166466397599431	5154/114897	2
Fib	GO:0036166	BP	phenotypic switching	2/77	17/18870	0.00214818631584236	0.0229139873689852	0.0166466397599431	406937/93649	2
Fib	GO:0038166	BP	angiotensin-activated signaling pathway	2/77	19/18870	0.00268679705045556	0.0260705984766784	0.0189398664745186	406937/183	2
Fib	GO:0043405	BP	regulation of MAP kinase activity	4/77	142/18870	0.00271912471052539	0.0262151510553217	0.0190448815757447	5154/4916/183/5159	4
Fib	GO:0016049	BP	cell growth	7/77	497/18870	0.0041403609979068	0.0355834453762961	0.0258507952831715	1909/2487/58189/552/8470/183/93649	7
Fib	GO:0050927	BP	positive regulation of positive chemotaxis	2/77	25/18870	0.0046396515354582	0.0379241082028757	0.0275512488203982	5228/4916	2
Fib	GO:0032409	BP	regulation of transporter activity	5/77	271/18870	0.00501665713164036	0.0395028917590948	0.0286982094386481	5350/845/1909/7881/6262	5
Fib	GO:0033627	BP	cell adhesion mediated by integrin	3/77	88/18870	0.00559041833210648	0.041830791897951	0.0303893910904767	3679/8516/255743	3
Fib	GO:0014850	BP	response to muscle activity	2/77	28/18870	0.00579993624099546	0.0421405995481023	0.0306144613178403	183/6262	2
Fib	GO:0010667	BP	negative regulation of cardiac muscle cell apoptotic process	2/77	31/18870	0.00707872076011013	0.0479567388432686	0.0348397920767867	406937/93649	2
Fib	GO:0045762	BP	positive regulation of adenylate cyclase activity	2/77	31/18870	0.00707872076011013	0.0479567388432686	0.0348397920767867	1909/10486	2
Fib	GO:0010644	BP	cell communication by electrical coupling	2/77	32/18870	0.00753079796755672	0.0496768427333566	0.0360894196229172	845/6262	2
DCs	GO:0032607	BP	interferon-alpha production	4/69	30/18870	4.17560187692052e-06	0.00295632612885973	0.00264821066404696	23547/5802/3665/51284	4
DCs	GO:0032647	BP	regulation of interferon-alpha production	4/69	30/18870	4.17560187692052e-06	0.00295632612885973	0.00264821066404696	23547/5802/3665/51284	4
DCs	GO:0034163	BP	regulation of toll-like receptor 9 signaling pathway	3/69	11/18870	7.56043812284421e-06	0.00355917430261587	0.0031882285419656	23547/5802/121260	3
DCs	GO:0034154	BP	toll-like receptor 7 signaling pathway	3/69	12/18870	1.0054164696655e-05	0.00355917430261587	0.0031882285419656	23547/121260/51284	3
DCs	GO:0140894	BP	endolysosomal toll-like receptor signaling pathway	4/69	45/18870	2.17833010410667e-05	0.0061690308548301	0.00552607952726009	23547/5802/121260/51284	4
DCs	GO:0034765	BP	regulation of monoatomic ion transmembrane transport	9/69	454/18870	3.93490464738428e-05	0.00879505720860717	0.00787841505826021	389816/1815/54207/89822/6335/9022/5031/27075/26251	9
DCs	GO:0002244	BP	hematopoietic progenitor cell differentiation	5/69	133/18870	0.000126273270580183	0.0223503688926924	0.0200209593485685	55512/122618/497189/57623/2322	5
DCs	GO:0021602	BP	cranial nerve morphogenesis	3/69	30/18870	0.00017699500352196	0.0276664775422991	0.0247830102872959	2047/497189/91584	3
T Cells	GO:0022626	CC	cytosolic ribosome	38/94	118/19886	7.18886364344897e-62	1.26524000124702e-59	9.61037560755809e-60	6192/6188/3921/9045/6208/6122/6189/6125/6206/6233/6193/4736/6194/6147/6223/6137/6143/6187/6210/6217/6156/6230/6201/6161/6157/6142/6134/6135/6141/6133/6144/6128/6158/6191/1915/6152/6138/6209	38
T Cells	GO:0005925	CC	focal adhesion	23/94	421/19886	2.12686451502034e-18	4.67910193304475e-17	3.55410254483662e-17	51466/6188/5788/6208/6122/6189/6125/6193/4736/6223/6143/6187/6217/6156/6201/3312/567/6141/6133/4869/6128/6191/6209	23
T Cells	GO:0042105	CC	alpha-beta T cell receptor complex	4/94	12/19886	2.25105770028731e-07	2.82990110893262e-06	2.14950622508638e-06	915/916/917/919	4
T Cells	GO:0099572	CC	postsynaptic specialization	9/94	346/19886	3.82042528256668e-05	0.00044826323315449	0.000340487025183136	2534/6188/9045/6208/6223/6156/6230/3312/6128	9
T Cells	GO:0030666	CC	endocytic vesicle membrane	7/94	202/19886	4.87828350370916e-05	0.000521088496698404	0.000395802865315175	3575/915/917/3107/3105/6233/567	7
T Cells	GO:0030662	CC	coated vesicle membrane	7/94	203/19886	5.0332411612914e-05	0.000521088496698404	0.000395802865315175	3575/915/917/3107/3105/3312/567	7
T Cells	GO:1990907	CC	beta-catenin-TCF complex	2/94	13/19886	0.00166686259878046	0.0104774220494772	0.00795832894906461	6932/51176	2
ECs	GO:0009925	CC	basal plasma membrane	12/92	282/19886	6.92814239197075e-09	1.09464649793138e-06	8.53255431432187e-07	481/359/4072/358/51458/771/4070/6578/525/1014/1366/1364	12
ECs	GO:0005923	CC	bicellular tight junction	7/92	126/19886	1.94340746302936e-06	5.03804251949203e-05	3.92705512845148e-05	4072/7122/1003/1366/1364/58494/9223	7
ECs	GO:0070160	CC	tight junction	7/92	131/19886	2.52119730848138e-06	5.03804251949203e-05	3.92705512845148e-05	4072/7122/1003/1366/1364/58494/9223	7
ECs	GO:0062023	CC	collagen-containing extracellular matrix	11/92	429/19886	4.63953550393767e-06	7.33046609622151e-05	5.71395425221797e-05	7450/161198/51162/79812/9518/56999/9507/4059/3827/5104/22915	11
ECs	GO:0005890	CC	sodium:potassium-exchanging ATPase complex	3/92	12/19886	2.04542425535284e-05	0.000269314193621457	0.000209925120944107	481/486/53828	3
ECs	GO:0030864	CC	cortical actin cytoskeleton	4/92	73/19886	0.000365850556596056	0.00385362586281179	0.00300382562257814	793/7122/3880/10411	4
ECs	GO:0031091	CC	platelet alpha granule	4/92	91/19886	0.000843256466387458	0.00832715760557615	0.00649085569521925	7450/3827/5104/22915	4
ECs	GO:0005902	CC	microvillus	4/92	97/19886	0.00107040390851381	0.00994735058293975	0.00775376427850733	8692/5420/525/10411	4
ECs	GO:0098636	CC	protein complex involved in cell adhesion	3/92	57/19886	0.00234044862289331	0.0184895441208572	0.0144122362567641	79812/58494/22915	3
ECs	GO:0016471	CC	vacuolar proton-transporting V-type ATPase complex	2/92	25/19886	0.0059265876248576	0.0390167018636459	0.0304127522854535	525/127124	2
B Cells	GO:0042613	CC	MHC class II protein complex	11/84	17/19886	4.68852801130321e-23	7.12656257718088e-21	5.18205727565092e-21	3119/3117/3113/972/3122/3115/3112/3123/3109/3127/3111	11
B Cells	GO:0098553	CC	lumenal side of endoplasmic reticulum membrane	8/84	29/19886	2.87618330882377e-13	1.45726620980404e-11	1.05964648219823e-11	3119/3117/3113/972/3122/3115/3123/3127	8
B Cells	GO:0012507	CC	ER to Golgi transport vesicle membrane	8/84	64/19886	2.63280951879573e-10	8.00374093713901e-09	5.81989472575897e-09	3119/3117/3113/972/3122/3115/3123/3127	8
B Cells	GO:0016514	CC	SWI/SNF complex	2/84	30/19886	0.00710289734702899	0.0330222963282911	0.0240120575794361	53335/6598	2
Mac	GO:0030667	CC	secretory granule membrane	21/98	314/19886	3.18606814943879e-18	5.28887312806838e-16	3.85681933879432e-16	7305/929/2207/968/2212/6556/5329/2357/728/7097/10288/25798/948/5660/160364/5724/334/3687/11031/1536/719	21
Mac	GO:0062023	CC	collagen-containing extracellular matrix	16/98	429/19886	3.13411596264658e-10	1.30065812449833e-08	9.48482462379887e-09	6280/6279/2219/5265/10875/1462/5199/1508/5660/1520/7045/712/3956/714/84034/713	16
Mac	GO:0009897	CC	external side of plasma membrane	11/98	387/19886	3.24042373483067e-06	3.36193962488682e-05	2.45163637832584e-05	929/2219/2207/5329/1508/9332/948/1441/26253/3687/2217	11
Mac	GO:0098636	CC	protein complex involved in cell adhesion	5/98	57/19886	8.96331272084894e-06	8.75241124506426e-05	6.38254466190482e-05	5329/3957/3956/3687/84034	5
Mac	GO:1905370	CC	serine-type endopeptidase complex	2/98	11/19886	0.00128441404263562	0.00666289784617226	0.00485880312181237	2219/5329	2
Mac	GO:0043020	CC	NADPH oxidase complex	2/98	18/19886	0.00349362580287814	0.0152616285073098	0.0111292788734345	4688/1536	2
MCs	GO:0009898	CC	cytoplasmic side of plasma membrane	6/89	173/19886	0.000127129727432731	0.0293669670369609	0.0259612285494209	3815/2770/2241/5996/9495/5997	6
VSMCs	GO:0062023	CC	collagen-containing extracellular matrix	50/97	429/19886	1.35686429777746e-57	1.84533544497735e-55	1.57110602900548e-55	1278/1634/4060/151887/1277/2192/6423/4313/8076/1281/1293/5549/2200/2202/5118/1291/7058/1292/6678/5270/127435/1805/8406/6590/4239/1295/5919/165/4015/1289/4256/5054/1307/2199/5176/7373/2152/4053/1290/25890/710/4969/5654/7148/1303/30008/23213/2331/6387/22795	50
VSMCs	GO:0005581	CC	collagen trimer	14/97	86/19886	5.5462052548473e-18	3.77141957329616e-16	3.21096093701686e-16	1278/4060/1277/1281/1293/1291/1292/1295/4015/1289/1307/7373/1290/1303	14
VSMCs	GO:0005788	CC	endoplasmic reticulum lumen	20/97	313/19886	4.33103765920479e-17	1.96340373883951e-15	1.67162857021939e-15	1278/1277/1281/1293/11167/54587/2200/718/1291/1292/1295/1289/1307/7373/91851/493869/1290/710/60681/1303	20
VSMCs	GO:0031091	CC	platelet alpha granule	8/97	91/19886	1.45653973590115e-08	2.47611755103196e-07	2.10814961775167e-07	3671/7058/6678/5270/5054/710/3481/3479	8
VSMCs	GO:0072562	CC	blood microparticle	5/97	144/19886	0.000701357652544067	0.00561086122035253	0.00477704902661593	716/715/718/3075/710	5
VSMCs	GO:1905286	CC	serine-type peptidase complex	2/97	13/19886	0.00177358399622545	0.0126951275519295	0.0108085451293518	3075/2152	2
VSMCs	GO:0042383	CC	sarcolemma	4/97	141/19886	0.00504256673894501	0.0342894538248261	0.0291938074359974	1293/1291/1292/287	4
Fib	GO:0043292	CC	contractile fiber	15/80	245/19886	4.84768747735569e-14	7.02914684216575e-12	4.94974405582634e-12	9457/4629/59/845/25802/1466/10398/11155/3741/171024/7169/8470/255743/70/6262	15
Fib	GO:0016529	CC	sarcoplasmic reticulum	5/80	75/19886	1.28547209575128e-05	0.000220994110684186	0.000155618357432784	5350/845/6517/6345/6262	5
Fib	GO:0005925	CC	focal adhesion	9/80	421/19886	4.81898674046701e-05	0.000537502367205936	0.0003784953148383	1264/1466/23114/4162/8516/171024/8470/70/5159	9
Fib	GO:0034703	CC	cation channel complex	6/80	193/19886	0.000128011932219662	0.0012374486781234	0.000871379468442609	845/8912/3741/9132/7881/6262	6
Fib	GO:0030027	CC	lamellipodium	5/80	201/19886	0.00130607135483345	0.010093111275405	0.00710730884729065	59/72/4638/8470/70	5
Fib	GO:1990351	CC	transporter complex	7/80	421/19886	0.00152609320691384	0.0110641757501253	0.00779110742477063	5350/845/8912/3741/9132/7881/6262	7
Fib	GO:0033268	CC	node of Ranvier	2/80	16/19886	0.00184898793689599	0.012186511402269	0.00858142726693355	23114/60484	2
Fib	GO:0032982	CC	myosin filament	2/80	24/19886	0.00416495714716856	0.0215685280835515	0.0151880016268929	4629/72	2
Fib	GO:0005604	CC	basement membrane	3/80	90/19886	0.00572858737102683	0.0259576615249653	0.0182787162825527	59/1288/255743	3
T Cells	GO:0003735	MF	structural constituent of ribosome	37/93	176/18496	2.19114305126589e-51	4.93007186534826e-49	4.05938081076629e-49	6192/6188/3921/9045/6208/6122/6189/6125/6206/6233/6193/4736/6194/6147/6223/6137/6143/6187/6210/6217/6156/6230/6201/6161/6157/6142/6134/6135/6141/6133/6144/6128/6158/6191/6152/6138/6209	37
T Cells	GO:0019843	MF	rRNA binding	9/93	66/18496	4.0449919214678e-11	4.55061591165127e-09	3.74693988514912e-09	6192/6188/6125/6193/6147/6135/6133/4869/6191	9
T Cells	GO:0042608	MF	T cell receptor binding	4/93	11/18496	1.92386484995359e-07	1.08217397809889e-05	8.91053193662715e-06	916/917/3932/3105	4
T Cells	GO:0055105	MF	ubiquitin-protein transferase inhibitor activity	4/93	11/18496	1.92386484995359e-07	1.08217397809889e-05	8.91053193662715e-06	6125/6201/6135/6209	4
T Cells	GO:0016004	MF	phospholipase activator activity	3/93	15/18496	5.35950524030354e-05	0.00172269811295471	0.00141845552224575	3932/2534/6352	3
T Cells	GO:0004715	MF	non-membrane spanning protein tyrosine kinase activity	4/93	45/18496	7.62127106161368e-05	0.00214348248607885	0.0017649259300579	3932/2534/3702/7294	4
T Cells	GO:0045296	MF	cadherin binding	8/93	334/18496	0.000279370711537283	0.00571440091780806	0.00470519093115424	9045/1936/6147/6187/3312/6128/6152/6138	8
T Cells	GO:0001222	MF	transcription corepressor binding	3/93	47/18496	0.0017001922379377	0.0294264041181525	0.0242294602329583	2113/51176/6095	3
T Cells	GO:0042605	MF	peptide antigen binding	3/93	47/18496	0.0017001922379377	0.0294264041181525	0.0242294602329583	3107/3105/567	3
T Cells	GO:0072542	MF	protein phosphatase activator activity	2/93	16/18496	0.002866755259895	0.0460728523911697	0.0379360094542497	801/5527	2
B Cells	GO:0023026	MF	MHC class II protein complex binding	12/77	27/18496	1.82458094721255e-22	3.50319541864809e-20	3.14980289834587e-20	931/3119/3117/3113/972/3122/3115/3112/3123/3109/3127/3111	12
B Cells	GO:0032395	MF	MHC class II receptor activity	7/77	10/18496	1.94678221650238e-15	1.24594061856153e-13	1.12025362633821e-13	3119/3117/3113/3122/3112/3123/3111	7
B Cells	GO:0042605	MF	peptide antigen binding	10/77	47/18496	3.90265349423466e-15	1.87327367723263e-13	1.68430308698548e-13	3119/3117/3113/3122/3115/3112/3123/3109/3127/3111	10
B Cells	GO:0035591	MF	signaling adaptor activity	4/77	98/18496	0.000745800927083547	0.0143193778000041	0.0128748791622844	55024/9447/79368/26228	4
B Cells	GO:0042608	MF	T cell receptor binding	2/77	11/18496	0.00091826042352366	0.0160278183015039	0.0144109769816153	3122/3123	2
Mac	GO:0038187	MF	pattern recognition receptor activity	7/96	34/18496	3.89848734566435e-10	1.0058097351814e-07	7.96112152693562e-08	929/2219/64581/7097/948/26253/5724	7
Mac	GO:0050786	MF	RAGE receptor binding	4/96	10/18496	1.39722331071038e-07	1.80241807081639e-05	1.42663853830428e-05	6280/6279/6283/2357	4
Mac	GO:0005125	MF	cytokine activity	10/96	237/18496	4.24702899870783e-07	3.03194122650271e-05	2.39982292101806e-05	3553/2896/6348/2921/2920/10135/10673/58191/3557/6364	10
Mac	GO:0005044	MF	scavenger receptor activity	4/96	27/18496	1.09126601458289e-05	0.000469244386270644	0.000371413345314178	9332/948/23166/58191	4
Mac	GO:0019864	MF	IgG binding	3/96	11/18496	2.16932335362347e-05	0.000799550607478364	0.000632855233989403	2207/2212/2217	3
Mac	GO:0001530	MF	lipopolysaccharide binding	4/96	39/18496	4.87623311960541e-05	0.0012580681448582	0.000995778131793105	929/7097/5724/4814	4
Mac	GO:0001540	MF	amyloid-beta binding	5/96	85/18496	8.01262521196879e-05	0.00172271442057329	0.00136355200975609	1471/7097/10288/948/712	5
Mac	GO:0030246	MF	carbohydrate binding	7/96	273/18496	0.00055038391772814	0.00788883615410334	0.00624412163972276	2219/1462/64581/3957/26253/160364/3956	7
Mac	GO:0033293	MF	monocarboxylic acid binding	4/96	79/18496	0.000760251426207552	0.0103234141032394	0.00817112336200914	6280/6279/948/5660	4
Mac	GO:0016175	MF	superoxide-generating NAD(P)H oxidase activity	2/96	10/18496	0.00116761140678419	0.0141898414330863	0.011231453439489	4688/1536	2
Mac	GO:0061134	MF	peptidase regulator activity	6/96	228/18496	0.00120998647879031	0.0141898414330863	0.011231453439489	5265/1475/1471/1520/334/114548	6
Mac	GO:0030169	MF	low-density lipoprotein particle binding	2/96	17/18496	0.00344627523354354	0.0290060081590873	0.0229586519088655	948/23166	2
Mac	GO:0042834	MF	peptidoglycan binding	2/96	19/18496	0.00430404381486695	0.0336497970980507	0.0266342743248545	7097/114548	2
Mac	GO:0043177	MF	organic acid binding	5/96	207/18496	0.00448904720681956	0.0340639464517484	0.0269620791988543	6280/6279/2219/948/5660	5
Mac	GO:0097110	MF	scaffold protein binding	3/96	68/18496	0.00532105078657153	0.0371035433225798	0.0293679616669951	54210/9332/5660	3
Mac	GO:0002020	MF	protease binding	4/96	142/18496	0.00641192221232216	0.0435335771257662	0.034457421307216	5265/1475/1471/5660	4
MCs	GO:0034483	MF	heparan sulfate sulfotransferase activity	3/87	15/18496	4.39054844380247e-05	0.0133033617847215	0.0120162378461962	8509/9957/9394	3
VSMCs	GO:0005201	MF	extracellular matrix structural constituent	36/93	166/18496	1.81245616584943e-50	3.28054566018746e-48	2.61375257601444e-48	1278/1634/4060/1277/2192/8076/1281/1293/5549/2200/2202/5118/1291/7058/1292/6678/127435/1805/8406/4239/1295/165/1289/4256/1307/2199/7373/4053/1290/25890/4969/7148/1303/30008/2331/22795	36
VSMCs	GO:0005518	MF	collagen binding	13/93	68/18496	1.37583070386313e-17	8.30084524664091e-16	6.61364233085086e-16	4060/5118/1291/1292/6678/9902/127435/1513/165/4015/7373/7148/22795	13
VSMCs	GO:0005539	MF	glycosaminoglycan binding	16/93	240/18496	6.13556344704338e-14	2.77634245978713e-12	2.21203208485511e-12	1634/151887/11167/5549/2200/5118/7058/5270/3075/1289/4053/7148/30008/23213/1809/2252	16
VSMCs	GO:0005178	MF	integrin binding	13/93	154/18496	8.10103835242065e-13	2.93257588357627e-11	2.33651000901395e-11	2192/6423/1281/7070/2200/9358/1289/1307/2191/3481/7148/3479/6387	13
VSMCs	GO:0048407	MF	platelet-derived growth factor binding	6/93	11/18496	6.21126305775612e-12	1.60605516207694e-10	1.27961359234976e-10	1278/1277/1281/1291/5156/1289	6
VSMCs	GO:0061134	MF	peptidase regulator activity	11/93	228/18496	1.97033765215957e-08	2.97192595867402e-07	2.36786191531457e-07	2192/6423/1293/5118/718/5270/1513/6590/5054/5176/710	11
VSMCs	GO:0004252	MF	serine-type endopeptidase activity	8/93	174/18496	2.69361745396641e-06	3.75034430129169e-05	2.98806146715302e-05	716/715/4313/1513/2191/2152/5654/94031	8
VSMCs	GO:0002020	MF	protease binding	6/93	142/18496	8.1132944525023e-05	0.000734253147951458	0.000585011231575166	1278/1277/1281/5054/2191/2152	6
VSMCs	GO:0008083	MF	growth factor activity	6/93	162/18496	0.000167294316220908	0.00137637596527202	0.00109661824508442	2202/4969/3481/3479/2252/6387	6
VSMCs	GO:0004714	MF	transmembrane receptor protein tyrosine kinase activity	4/93	60/18496	0.000235485773038004	0.00185317064869038	0.00147650118563874	5157/2202/5156/1956	4
VSMCs	GO:0030297	MF	transmembrane receptor protein tyrosine kinase activator activity	2/93	18/18496	0.00363130159194695	0.0205395496294499	0.0163647473058136	1956/3481	2
Fib	GO:0008307	MF	structural constituent of muscle	5/80	42/18496	1.00084585153911e-06	0.000198167478604745	0.000158028292348281	4629/1466/10398/7169/8470	5
Fib	GO:0042805	MF	actinin binding	4/80	36/18496	1.72021217251795e-05	0.00170301005079277	0.00135806224146154	1466/11155/3741/171024	4
Fib	GO:0022843	MF	voltage-gated monoatomic cation channel activity	5/80	153/18496	0.00052945321262215	0.0239980018205447	0.0191371625363195	8912/3741/3777/9132/7881	5
Fib	GO:0048407	MF	platelet-derived growth factor binding	2/80	11/18496	0.000990731278386482	0.0280235418743605	0.022347322068868	5154/5159	2
Fib	GO:0005161	MF	platelet-derived growth factor receptor binding	2/80	14/18496	0.00162546481957137	0.0319498291834711	0.0254783326821939	5154/5159	2
Fib	GO:0005540	MF	hyaluronic acid binding	2/80	24/18496	0.00479380499423822	0.0499564941504825	0.0398377146335587	26032/60484	2
DCs	GO:0005244	MF	voltage-gated monoatomic ion channel activity	6/71	200/18496	0.000118412208701447	0.0136174040006664	0.0112179987190844	389816/54207/89822/6335/9022/26251	6
DCs	GO:0022832	MF	voltage-gated channel activity	6/71	200/18496	0.000118412208701447	0.0136174040006664	0.0112179987190844	389816/54207/89822/6335/9022/26251	6
DCs	GO:0045028	MF	G protein-coupled purinergic nucleotide receptor activity	2/71	13/18496	0.00110265038061244	0.0387273908538453	0.0319035714127788	9934/5031	2
DCs	GO:0004714	MF	transmembrane receptor protein tyrosine kinase activity	3/71	60/18496	0.00158575182129566	0.0387273908538453	0.0319035714127788	2047/2322/4058	3
DCs	GO:0140375	MF	immune receptor activity	4/71	147/18496	0.00246318275278103	0.0404754226044124	0.0333435975688523	23547/3563/2833/2322	4
DCs	GO:0015295	MF	solute:proton symporter activity	2/71	24/18496	0.00379670727422992	0.0485134818373823	0.039965339728736	140679/121260	2

## Sheet: TAA
Cluster	ID	ID1	Description	GeneRatio	BgRatio	pvalue	p.adjust	qvalue	geneID	Count
T Cells	GO:0050852	BP	T cell receptor signaling pathway	17/93	144/18870	4.03859051251191e-19	6.39712737181887e-16	5.27567455371293e-16	915/916/28755/28638/917/28639/3932/2534/50852/925/27040/5788/3105/926/8631/4068/387357	17
T Cells	GO:1903039	BP	positive regulation of leukocyte cell-cell adhesion	18/93	275/18870	1.37841765618101e-15	7.27804522463575e-13	6.00216249586188e-13	916/6352/399/3575/29851/3932/3561/864/2534/923/11151/5788/2113/3105/8651/921/8631/10125	18
T Cells	GO:0030217	BP	T cell differentiation	18/93	307/18870	9.39905491787212e-15	3.72202574747736e-12	3.06953346133666e-12	915/916/914/917/399/3575/3932/678/3561/864/64919/925/6095/5788/6775/8651/10125/387357	18
T Cells	GO:0002228	BP	natural killer cell mediated immunity	7/93	79/18870	1.21990401874567e-07	8.05136652372144e-06	6.63991617220781e-06	914/10225/11151/3105/3106/4068/10125	7
T Cells	GO:0001906	BP	cell killing	10/93	223/18870	1.49099215320961e-07	9.44692628273607e-06	7.7908263668763e-06	914/3001/3575/11151/5788/3105/3106/2999/4068/10125	10
T Cells	GO:2000271	BP	positive regulation of fibroblast apoptotic process	3/93	10/18870	1.35630502703082e-05	0.000438446359758533	0.000361584218806712	694/9263/9262	3
T Cells	GO:0032609	BP	type II interferon production	5/93	119/18870	0.000306083495466225	0.00502861993403509	0.00414707425447737	916/914/10225/3105/10125	5
T Cells	GO:0032649	BP	regulation of type II interferon production	5/93	119/18870	0.000306083495466225	0.00502861993403509	0.00414707425447737	916/914/10225/3105/10125	5
T Cells	GO:0002260	BP	lymphocyte homeostasis	4/93	77/18870	0.000568361425787387	0.00825949081144239	0.00681155508838385	3575/11151/27040/27240	4
T Cells	GO:0031348	BP	negative regulation of defense response	7/93	321/18870	0.00104800856886741	0.0137961348830368	0.0113775939592295	8530/2534/10225/6095/5788/3105/3106	7
T Cells	GO:0002181	BP	cytoplasmic translation	5/93	156/18870	0.00104858736582449	0.0137961348830368	0.0113775939592295	6231/6139/6235/6160/3921	5
T Cells	GO:0098761	BP	cellular response to interleukin-7	2/93	13/18870	0.00180920415860273	0.0203567190462856	0.0167880703990168	3575/3561	2
T Cells	GO:0050966	BP	detection of mechanical stimulus involved in sensory perception of pain	2/93	15/18870	0.0024198962776376	0.0255541046918531	0.0210743247757773	7852/2534	2
T Cells	GO:0018108	BP	peptidyl-tyrosine phosphorylation	6/93	276/18870	0.00244217084933843	0.025618533942729	0.0211274592124712	916/6352/3932/2534/5788/8651	6
T Cells	GO:0002486	BP	antigen processing and presentation of endogenous peptide antigen via MHC class I via ER pathway, TAP-independent	2/93	16/18870	0.00275674572260899	0.0278132816854308	0.0229374551911348	3105/3106	2
T Cells	GO:0016045	BP	detection of bacterium	2/93	16/18870	0.00275674572260899	0.0278132816854308	0.0229374551911348	3105/3106	2
VSMCs	GO:0003012	BP	muscle system process	20/92	452/18870	4.3463080537681e-14	6.61942716588882e-11	5.76000193652004e-11	4629/7169/59/10398/5350/4638/25802/800/7168/4660/6442/1410/5592/93649/255743/8470/8654/29995/1756/9464	20
VSMCs	GO:0042692	BP	muscle cell differentiation	16/92	419/18870	1.77209021608916e-10	7.08761457927922e-08	6.16740280976779e-08	4629/10398/25802/8516/7168/1466/1465/5592/93649/255743/8470/87/10290/858/1756/70	16
VSMCs	GO:0055001	BP	muscle cell development	12/92	195/18870	1.86148774242396e-10	7.08761457927922e-08	6.16740280976779e-08	4629/10398/25802/7168/1466/1465/5592/8470/87/858/1756/70	12
VSMCs	GO:0007517	BP	muscle organ development	14/92	354/18870	1.73916538964096e-09	5.29749777684636e-07	4.60970363275362e-07	4638/6876/7168/6442/1410/93649/6840/10290/858/1756/70/2273/642658/55352	14
VSMCs	GO:0007015	BP	actin filament organization	15/92	464/18870	6.71350792882876e-09	1.27808407195077e-06	1.11214558978887e-06	7169/25802/800/171024/7168/10580/11034/5358/5217/87/11346/6840/5074/70/55740	15
VSMCs	GO:0030511	BP	positive regulation of transforming growth factor beta receptor signaling pathway	4/92	33/18870	1.94284104665301e-05	0.00155734048108028	0.00135514508461836	8516/7041/93649/255743	4
VSMCs	GO:1903846	BP	positive regulation of cellular response to transforming growth factor beta stimulus	4/92	33/18870	1.94284104665301e-05	0.00155734048108028	0.00135514508461836	8516/7041/93649/255743	4
VSMCs	GO:0043462	BP	regulation of ATP-dependent activity	4/92	64/18870	0.000268816522171576	0.0124067681421791	0.0107959505760815	7169/5350/7168/5217	4
VSMCs	GO:1904753	BP	negative regulation of vascular associated smooth muscle cell migration	3/92	26/18870	0.000268826886862713	0.0124067681421791	0.0107959505760815	7168/5592/93649	3
VSMCs	GO:0070527	BP	platelet aggregation	4/92	72/18870	0.000422531802698787	0.0178754426530626	0.0155546064209875	10398/1465/5592/7414	4
VSMCs	GO:0030048	BP	actin filament-based movement	5/92	133/18870	0.000485580730741984	0.0194615645505274	0.0169347961219989	59/5350/4628/7168/70	5
VSMCs	GO:0045598	BP	regulation of fat cell differentiation	5/92	146/18870	0.000741670179465098	0.0282390920831336	0.0245727041038568	2487/10974/7041/3400/83643	5
VSMCs	GO:0019932	BP	second-messenger-mediated signaling	7/92	310/18870	0.000802299914790114	0.02894120829647	0.0251836619174453	5350/5592/10231/8654/29995/1756/1012	7
VSMCs	GO:0030198	BP	extracellular matrix organization	7/92	321/18870	0.000983182542249776	0.0305122625140838	0.0265507402323887	4629/8516/64094/255743/858/642658/1284	7
VSMCs	GO:0043062	BP	extracellular structure organization	7/92	322/18870	0.0010010995769238	0.0305122625140838	0.0265507402323887	4629/8516/64094/255743/858/642658/1284	7
VSMCs	GO:0045229	BP	external encapsulating structure organization	7/92	323/18870	0.00101927314096462	0.0305122625140838	0.0265507402323887	4629/8516/64094/255743/858/642658/1284	7
VSMCs	GO:0042060	BP	wound healing	8/92	423/18870	0.00107510464020614	0.0305122625140838	0.0265507402323887	10398/4638/7168/4162/64094/1465/5592/7414	8
VSMCs	GO:0007160	BP	cell-matrix adhesion	6/92	239/18870	0.00111552824691222	0.0305122625140838	0.0265507402323887	8516/10580/255743/87/1012/7414	6
VSMCs	GO:1904706	BP	negative regulation of vascular associated smooth muscle cell proliferation	3/92	42/18870	0.00112192166827885	0.0305122625140838	0.0265507402323887	7168/5592/93649	3
VSMCs	GO:0060047	BP	heart contraction	6/92	243/18870	0.00121466483412756	0.0318954231444185	0.0277543198941306	5350/27129/7168/8654/1756/70	6
VSMCs	GO:0070593	BP	dendrite self-avoidance	2/92	14/18870	0.00205960407833472	0.0441084487307108	0.0383816822420879	91624/23022	2
Mac	GO:0002478	BP	antigen processing and presentation of exogenous peptide antigen	13/97	40/18870	8.15229155120888e-21	1.65817610151589e-17	1.23228322816168e-17	3117/3122/3108/3119/3113/3109/3115/2209/2207/3123/1520/972/3111	13
Mac	GO:0051251	BP	positive regulation of lymphocyte activation	21/97	330/18870	1.98888795058729e-17	5.05674761436818e-15	3.75795144347809e-15	199/3117/3122/3108/6688/2214/64581/3119/3113/3109/3115/3123/942/9308/3553/4067/3606/140885/972/10673/3111	21
Mac	GO:0071216	BP	cellular response to biotic stimulus	16/97	265/18870	4.1779656015651e-13	3.54766705438569e-11	2.63646943543852e-11	929/968/6688/64581/4360/942/2920/7097/3576/9450/2921/3553/4067/140885/23643/3055	16
Mac	GO:0001819	BP	positive regulation of cytokine production	18/97	499/18870	7.19651344038430e-11	4.18220238221191e-09	3.10802806026823e-09	199/929/1436/2214/64581/3113/1536/3115/2207/942/719/7097/54502/9308/3553/3606/972/23643	18
Mac	GO:0006909	BP	phagocytosis	13/97	237/18870	2.55265951851112e-10	1.40327282720314e-08	1.04285037513001e-08	199/929/4481/64581/2209/2207/7097/22918/3553/4067/140885/55647/3055	13
Mac	GO:0030595	BP	leukocyte chemotaxis	13/97	240/18870	2.98146084171458e-10	1.59586614527565e-08	1.18597722124713e-08	199/1436/6688/58191/2207/719/2920/3576/2921/3553/4067/972/6349	13
Mac	GO:0002768	BP	immune response-regulating cell surface receptor signaling pathway	14/97	346/18870	2.64657637208135e-09	1.22344007745761e-07	9.09206619691107e-08	929/2214/64581/3119/3115/2209/2207/3123/719/4332/7097/4067/23643/3055	14
Mac	GO:0002833	BP	positive regulation of response to biotic stimulus	14/97	369/18870	6.02215546872866e-09	2.55188837987377e-07	1.89645071339789e-07	929/6688/64581/3123/4332/2896/7097/54502/9450/1520/84034/4067/23643/3055	14
Mac	GO:0044409	BP	entry into host	7/97	163/18870	2.11115546666257e-05	0.000308927353898681	0.000229581162448122	1508/3123/4360/942/3576/4261/972	7
Mac	GO:0098883	BP	synapse pruning	3/97	14/18870	4.59997547369047e-05	0.000615549349571475	0.000457449084502736	712/714/713	3
Mac	GO:0046209	BP	nitric oxide metabolic process	5/97	78/18870	5.07573762232219e-05	0.000653420906569831	0.000485593552675194	64581/7097/3553/140885/6648	5
Mac	GO:0045730	BP	respiratory burst	4/97	40/18870	5.20233238967932e-05	0.000661346505037983	0.000491483507340756	64581/1536/2896/3055	4
Mac	GO:0097067	BP	cellular response to thyroid hormone stimulus	3/97	17/18870	8.49762822873161e-05	0.00102273229687811	0.000760049463497888	1508/1520/1512	3
Mac	GO:0050817	BP	coagulation	7/97	229/18870	0.000179978555090052	0.00193691206906437	0.00143942748598895	2207/2162/10019/84034/5341/4067/5265	7
Mac	GO:0050731	BP	positive regulation of peptidyl-tyrosine phosphorylation	6/97	168/18870	0.000230533883703499	0.00234452959726458	0.00174235082630644	1436/2209/4067/3606/972/1839	6
Mac	GO:0140895	BP	cell surface toll-like receptor signaling pathway	4/97	63/18870	0.000309787671452883	0.00300051487492935	0.00222985010629745	929/7097/4067/23643	4
Mac	GO:0001516	BP	prostaglandin biosynthetic process	3/97	32/18870	0.000586125391391688	0.00490608660942672	0.00364598684010597	3553/6916/972	3
Mac	GO:0046457	BP	prostanoid biosynthetic process	3/97	32/18870	0.000586125391391688	0.00490608660942672	0.00364598684010597	3553/6916/972	3
Mac	GO:0001782	BP	B cell homeostasis	3/97	34/18870	0.000701889971688776	0.00549093924005757	0.00408062347912989	4067/972/10673	3
Mac	GO:0051090	BP	regulation of DNA-binding transcription factor activity	8/97	406/18870	0.00116851772614523	0.00848844662492644	0.00630823855167126	6688/64581/6446/7097/3553/3606/5925/3055	8
Mac	GO:0051764	BP	actin crosslink formation	2/97	13/18870	0.00196600690265283	0.0128168526922944	0.0095249187321507	199/4082	2
Mac	GO:0071361	BP	cellular response to ethanol	2/97	13/18870	0.00196600690265283	0.0128168526922944	0.0095249187321507	1536/6648	2
Mac	GO:0002679	BP	respiratory burst involved in defense response	2/97	16/18870	0.00299440941825983	0.0174141189232718	0.0129414039092369	2896/3055	2
Mac	GO:0031529	BP	ruffle organization	3/97	56/18870	0.00299652980488945	0.0174141189232718	0.0129414039092369	199/1436/5341	3
Mac	GO:0045346	BP	regulation of MHC class II biosynthetic process	2/97	19/18870	0.00422445437120077	0.0223182862104477	0.0165859643938327	6688/4261	2
Mac	GO:0002902	BP	regulation of B cell apoptotic process	2/97	21/18870	0.0051533901571723	0.0260746158698718	0.0193775026595953	4067/972	2
Mac	GO:0003085	BP	negative regulation of systemic arterial blood pressure	2/97	22/18870	0.00564984023441331	0.0281661152862664	0.0209318126331721	8870/6648	2
Mac	GO:0008360	BP	regulation of cell shape	4/97	140/18870	0.00590368485705248	0.029075290555072	0.0216074715298263	1436/7940/23136/3055	4
Mac	GO:0032288	BP	myelin assembly	2/97	24/18870	0.00670557291340252	0.0317189193159552	0.0235720996417283	7097/23136	2
Mac	GO:0010878	BP	cholesterol storage	2/97	25/18870	0.00726440794252061	0.0340456353803846	0.0253012122373504	4481/10577	2
Mac	GO:0015732	BP	prostaglandin transport	2/97	28/18870	0.00906213807660631	0.0406896001055568	0.0302387133217304	11309/3553	2
NK Cells	GO:0002717	BP	positive regulation of natural killer cell mediated immunity	9/91	34/18870	4.46701488904275e-14	5.46814163589834e-11	4.51265583425716e-11	3821/3824/11126/117157/259197/3822/116449/8807/22914	9
NK Cells	GO:0002715	BP	regulation of natural killer cell mediated immunity	10/91	53/18870	6.73002047495181e-14	5.46814163589834e-11	4.51265583425716e-11	3821/3824/11126/117157/259197/3822/3820/116449/8807/22914	10
NK Cells	GO:0030101	BP	natural killer cell activation	9/91	99/18870	1.14247248891418e-09	7.73549081035643e-08	6.38381557402047e-08	3821/3824/259197/3822/116449/51744/2268/22914/9760	9
NK Cells	GO:0035747	BP	natural killer cell chemotaxis	4/91	10/18870	1.03943689034421e-07	5.63028315603113e-06	4.64646525718779e-06	6375/22914/6352/6351	4
NK Cells	GO:0032609	BP	type II interferon production	7/91	119/18870	1.73490400386329e-06	7.83116390632736e-05	6.462771055327e-05	7294/11126/6375/51744/3394/22914/54440	7
NK Cells	GO:0032649	BP	regulation of type II interferon production	7/91	119/18870	1.73490400386329e-06	7.83116390632736e-05	6.462771055327e-05	7294/11126/6375/51744/3394/22914/54440	7
NK Cells	GO:1990840	BP	response to lectin	4/91	23/18870	4.1776138541049e-06	0.000141429635685843	0.000116716667766001	3821/3824/3822/22914	4
NK Cells	GO:1990858	BP	cellular response to lectin	4/91	23/18870	4.1776138541049e-06	0.000141429635685843	0.000116716667766001	3821/3824/3822/22914	4
NK Cells	GO:0043299	BP	leukocyte degranulation	5/91	81/18870	4.48061471261888e-05	0.00123406761152639	0.00101843053414388	3822/116449/5729/2268/7462	5
NK Cells	GO:0006968	BP	cellular defense response	4/91	52/18870	0.000114786886799141	0.00291451079763445	0.00240523838457412	5551/10578/3822/4046	4
NK Cells	GO:0018108	BP	peptidyl-tyrosine phosphorylation	7/91	276/18870	0.000377072966213777	0.00738245265177575	0.00609246618841283	8784/1437/2268/374/7525/6352/7535	7
NK Cells	GO:0032418	BP	lysosome localization	4/91	86/18870	0.000794801340573914	0.0117413834402965	0.00968973117599203	116449/5729/2268/7462	4
NK Cells	GO:1990849	BP	vacuolar localization	4/91	86/18870	0.000794801340573914	0.0117413834402965	0.00968973117599203	116449/5729/2268/7462	4
NK Cells	GO:0010518	BP	positive regulation of phospholipase activity	3/91	49/18870	0.00170259568230703	0.0204942072870291	0.016913114224243	7294/10316/6352	3
NK Cells	GO:0021978	BP	telencephalon regionalization	2/91	13/18870	0.00173315768932149	0.020708685626084	0.0170901152956314	8320/9289	2
NK Cells	GO:0043922	BP	negative regulation by host of viral transcription	2/91	14/18870	0.00201568367523292	0.0229054963094649	0.0189030622174953	6352/6351	2
NK Cells	GO:0001829	BP	trophectodermal cell differentiation	2/91	19/18870	0.00372882514047338	0.0360675050789836	0.0297651831388665	84525/8320	2
NK Cells	GO:0060602	BP	branch elongation of an epithelium	2/91	19/18870	0.00372882514047338	0.0360675050789836	0.0297651831388665	10253/374	2
NK Cells	GO:0071800	BP	podosome assembly	2/91	19/18870	0.00372882514047338	0.0360675050789836	0.0297651831388665	1437/51411	2
NK Cells	GO:0043270	BP	positive regulation of monoatomic ion transport	5/91	214/18870	0.00378077581623278	0.0362890123289446	0.0299479849114659	6375/5243/54997/6352/6351	5
NK Cells	GO:0070374	BP	positive regulation of ERK1 and ERK2 cascade	5/91	218/18870	0.00408945158788544	0.0379231897751654	0.0312966113512944	6846/6375/10253/6352/6351	5
NK Cells	GO:0030431	BP	sleep	2/91	22/18870	0.00499011725661398	0.0445546183626248	0.0367692850487346	1437/5729	2
B Cells	GO:0050853	BP	B cell receptor signaling pathway	12/79	77/18870	3.58405668479198e-16	4.25427528484808e-13	3.91605351454113e-13	3500/3502/3507/3514/55024/3493/640/931/974/930/26228/952	12
B Cells	GO:0042113	BP	B cell activation	11/79	278/18870	2.16824642592917e-08	3.67672643939703e-06	3.38442073701425e-06	51237/5450/55024/931/974/930/643/7163/952/939/84447	11
B Cells	GO:0019731	BP	antibacterial humoral response	5/79	70/18870	1.10680692721109e-05	0.00145975535844396	0.00134370244496504	3512/3500/3502/3507/3493	5
B Cells	GO:0002449	BP	lymphocyte mediated immunity	9/79	368/18870	2.28785477342114e-05	0.0023847547055142	0.00219516284691504	3500/3502/3507/3514/3493/930/23705/57823/939	9
B Cells	GO:0002443	BP	leukocyte mediated immunity	10/79	466/18870	2.40451485022076e-05	0.0023847547055142	0.00219516284691504	3500/3502/3507/3514/3493/930/23705/26228/57823/939	10
B Cells	GO:0016064	BP	immunoglobulin mediated immune response	7/79	205/18870	2.41087249083154e-05	0.0023847547055142	0.00219516284691504	3500/3502/3507/3514/3493/930/939	7
B Cells	GO:0001895	BP	retina homeostasis	4/79	83/18870	0.000406851401922002	0.0229687883984488	0.021142732547856	3512/3502/3514/3493	4
B Cells	GO:0045730	BP	respiratory burst	3/79	40/18870	0.000624086013176533	0.0322082651148063	0.0296476559120019	3512/3493/100133941	3
B Cells	GO:1905665	BP	positive regulation of calcium ion import across plasma membrane	2/79	11/18870	0.000928812156210731	0.043494124984798	0.0400362716571812	931/5023	2
DCs	GO:0001819	BP	positive regulation of cytokine production	11/87	499/18870	1.80997695963074e-05	0.0183977433128843	0.0159832427965055	3620/283420/5345/8482/3662/23705/116449/3394/338382/3665/255231	11
DCs	GO:0055074	BP	calcium ion homeostasis	9/87	331/18870	2.17597109126903e-05	0.0183977433128843	0.0159832427965055	1815/10518/5031/2281/5333/123041/7421/255231/1193	9
DCs	GO:0051775	BP	response to redox state	3/87	14/18870	3.32144618283699e-05	0.0183977433128843	0.0159832427965055	55512/23657/2281	3
DCs	GO:0006816	BP	calcium ion transport	10/87	445/18870	3.80315107243087e-05	0.0183977433128843	0.0159832427965055	27075/1815/5031/2281/5333/123041/7421/9455/255231/1193	10
DCs	GO:0097028	BP	dendritic cell differentiation	4/87	46/18870	5.93299424539599e-05	0.0229606877296825	0.0199473511787314	2322/55509/3662/3394	4
DCs	GO:0009308	BP	amine metabolic process	5/87	119/18870	0.000224246371621037	0.0490070992573643	0.0425754590039498	3620/169355/1815/23657/27163	5
DCs	GO:0042537	BP	benzene-containing compound metabolic process	3/87	26/18870	0.00022793999654588	0.0490070992573643	0.0425754590039498	3620/169355/1571	3
MCs	GO:0002444	BP	myeloid leukocyte mediated immunity	9/82	110/18870	1.1462134391891e-09	2.0299440008039e-06	1.68071086398992e-06	3815/6571/2624/1511/8509/695/2205/26228/2241	9
MCs	GO:0006887	BP	exocytosis	13/82	349/18870	3.35302165513394e-09	2.21426940395375e-06	1.8333247821377e-06	3815/6571/2624/29091/5874/5023/85477/695/2205/6809/10257/134957/2241	13
MCs	GO:0045055	BP	regulated exocytosis	11/82	227/18870	3.96511932030447e-09	2.21426940395375e-06	1.8333247821377e-06	3815/6571/2624/5023/85477/695/2205/6809/10257/134957/2241	11
MCs	GO:0002274	BP	myeloid leukocyte activation	10/82	241/18870	9.16361307188848e-08	3.2457517500629e-05	2.6873501071875e-05	9173/3815/6571/2624/1511/695/2205/1435/26228/2241	10
MCs	GO:0032418	BP	lysosome localization	6/82	86/18870	1.99296387503112e-06	0.000320867183880011	0.000265664945255345	3815/6571/2624/695/2205/2241	6
MCs	GO:1990849	BP	vacuolar localization	6/82	86/18870	1.99296387503112e-06	0.000320867183880011	0.000265664945255345	3815/6571/2624/695/2205/2241	6
MCs	GO:0002002	BP	regulation of angiotensin levels in blood	3/82	10/18870	9.28466493232085e-06	0.00117451011393859	0.000972446485016763	1359/1511/8509	3
MCs	GO:0002262	BP	myeloid cell homeostasis	7/82	173/18870	1.02794209543248e-05	0.00121365696734061	0.00100485848346487	3815/440712/2624/4602/695/51301/1435	7
MCs	GO:0036006	BP	cellular response to macrophage colony-stimulating factor stimulus	3/82	13/18870	2.1920907589558e-05	0.0024263704588192	0.00200893580738515	1435/26228/2241	3
MCs	GO:0072330	BP	monocarboxylic acid biosynthetic process	7/82	226/18870	5.71511941835213e-05	0.00421728187079235	0.00349173743410725	85414/27306/10170/11332/5742/4056/11001	7
MCs	GO:0038093	BP	Fc receptor signaling pathway	4/82	56/18870	0.000102433150323787	0.00671885589716398	0.00556293872908522	3815/695/2205/2241	4
MCs	GO:1901136	BP	carbohydrate derivative catabolic process	6/82	178/18870	0.000125247503947675	0.00695564654601639	0.00575899173146354	11332/2581/27115/695/5973/216	6
MCs	GO:0001892	BP	embryonic placenta development	4/82	88/18870	0.000585333732320026	0.0220589103346017	0.0182638783298762	2624/3880/23462/9394	4
MCs	GO:0033674	BP	positive regulation of kinase activity	7/82	337/18870	0.000657446011094706	0.0237619772581372	0.0196739483019318	3815/116/4914/1435/8543/22924/57679	7
MCs	GO:0035337	BP	fatty-acyl-CoA metabolic process	3/82	40/18870	0.000695843692226619	0.0246467835786669	0.0204065318583512	11332/2182/11001	3
MCs	GO:0018243	BP	protein O-linked glycosylation via threonine	2/82	10/18870	0.000820666586419765	0.027645482377925	0.0228893321955776	2591/11226	2
MCs	GO:0060100	BP	positive regulation of phagocytosis, engulfment	2/82	13/18870	0.00141049423915249	0.0374598369881626	0.0310152176436212	2624/26228	2
MCs	GO:1905155	BP	positive regulation of membrane invagination	2/82	13/18870	0.00141049423915249	0.0374598369881626	0.0310152176436212	2624/26228	2
MCs	GO:0018958	BP	phenol-containing compound metabolic process	4/82	114/18870	0.00153801922165067	0.0392717168065259	0.0325153802558712	3067/4129/23682/51301	4
MCs	GO:0043473	BP	pigmentation	4/82	115/18870	0.00158823160635574	0.0392717168065259	0.0325153802558712	3815/79083/23682/130340	4
MCs	GO:0002524	BP	hypersensitivity	2/82	14/18870	0.00164094130078087	0.0392717168065259	0.0325153802558712	695/2205	2
MCs	GO:0002718	BP	regulation of cytokine production involved in immune response	4/82	120/18870	0.00185651793876693	0.0412809635199036	0.0341789546097808	3815/8809/695/8482	4
MCs	GO:0060009	BP	Sertoli cell development	2/82	15/18870	0.00188806213727396	0.0412809635199036	0.0341789546097808	4914/2241	2
MCs	GO:0099509	BP	regulation of presynaptic cytosolic calcium ion concentration	2/82	15/18870	0.00188806213727396	0.0412809635199036	0.0341789546097808	794/5023	2
MCs	GO:0033866	BP	nucleoside bisphosphate biosynthetic process	3/82	58/18870	0.0020544656989987	0.0428053970932553	0.0354411234514575	11332/2182/11001	3
MCs	GO:0034030	BP	ribonucleoside bisphosphate biosynthetic process	3/82	58/18870	0.0020544656989987	0.0428053970932553	0.0354411234514575	11332/2182/11001	3
MCs	GO:0034033	BP	purine nucleoside bisphosphate biosynthetic process	3/82	58/18870	0.0020544656989987	0.0428053970932553	0.0354411234514575	11332/2182/11001	3
MCs	GO:0046579	BP	positive regulation of Ras protein signal transduction	3/82	59/18870	0.00215779346166671	0.0429376654001319	0.0355506362164604	4914/1435/57679	3
MCs	GO:0050965	BP	detection of temperature stimulus involved in sensory perception of pain	2/82	17/18870	0.00243174329640889	0.0463077137412919	0.0383408988330231	4914/56925	2
MCs	GO:0006790	BP	sulfur compound metabolic process	6/82	317/18870	0.00257509339457378	0.0479326562760882	0.0396862849966364	11332/2182/9394/8509/11001/4482	6
ECs	GO:0045446	BP	endothelial cell differentiation	10/90	124/18870	3.8170836310719e-10	6.13787047876362e-07	5.29168330749652e-07	1003/7075/10411/4855/81575/5138/5175/1901/1910/28514	10
ECs	GO:0001667	BP	ameboidal-type cell migration	16/90	497/18870	1.50668236647717e-09	8.31947955522703e-07	7.17252852463603e-07	79812/161198/1003/3691/8692/2050/1942/8503/4846/3397/2324/358/29941/5797/1910/1948	16
ECs	GO:0045765	BP	regulation of angiogenesis	13/90	349/18870	1.08132621775206e-08	4.11775881207911e-06	3.55007093185925e-06	641700/1003/10266/7075/10411/1942/2321/90139/4086/4846/358/5797/28514	13
ECs	GO:1901342	BP	regulation of vasculature development	13/90	354/18870	1.28039764057186e-08	4.11775881207911e-06	3.55007093185925e-06	641700/1003/10266/7075/10411/1942/2321/90139/4086/4846/358/5797/28514	13
ECs	GO:0048010	BP	vascular endothelial growth factor receptor signaling pathway	6/90	61/18870	4.47198054303782e-07	5.13638908086058e-05	4.42826945502317e-05	79812/161198/2321/2887/2324/28514	6
ECs	GO:0072073	BP	kidney epithelium development	7/90	150/18870	7.50128996808632e-06	0.000753879641792675	0.000649947295261163	5420/4086/5175/358/1910/1948/28514	7
ECs	GO:0050878	BP	regulation of body fluid levels	9/90	365/18870	6.10939624961028e-05	0.00391377758553116	0.00337421123340176	7450/22915/8692/5327/90139/2157/4846/358/1910	9
ECs	GO:0033627	BP	cell adhesion mediated by integrin	5/90	88/18870	6.32824733978918e-05	0.00391377758553116	0.00337421123340176	3691/5420/22915/1942/3655	5
ECs	GO:0071320	BP	cellular response to cAMP	4/90	50/18870	9.42267262035152e-05	0.00531339527189961	0.00458087298578933	10411/5138/358/445	4
ECs	GO:0001936	BP	regulation of endothelial cell proliferation	6/90	181/18870	0.000229067448324111	0.0105240130544335	0.00907313772760465	79812/7075/51162/2321/2324/5797	6
ECs	GO:0070830	BP	bicellular tight junction assembly	4/90	69/18870	0.000330130677024129	0.0136115417603795	0.0117350094909792	1003/10266/90952/5175	4
ECs	GO:0070293	BP	renal absorption	3/90	34/18870	0.000564095004564533	0.0192992503689312	0.0166385917359796	8692/358/1910	3
ECs	GO:0043087	BP	regulation of GTPase activity	7/90	307/18870	0.000664391426415024	0.0210309861584638	0.0181315846888563	6358/10411/3655/152273/9771/23348/9411	7
ECs	GO:0035633	BP	maintenance of blood-brain barrier	3/90	38/18870	0.000784362211691433	0.0225224006499968	0.0194173878345417	1003/90952/5175	3
ECs	GO:0042044	BP	fluid transport	3/90	38/18870	0.000784362211691433	0.0225224006499968	0.0194173878345417	8692/358/1910	3
ECs	GO:0042060	BP	wound healing	8/90	423/18870	0.000930660612641579	0.0253644451716552	0.0218676186770555	7450/22915/5327/4855/2157/4846/358/2004	8
ECs	GO:0007494	BP	midgut development	2/90	11/18870	0.00120314882609263	0.0293130804902567	0.025271882040893	1910/445	2
ECs	GO:0035878	BP	nail development	2/90	11/18870	0.00120314882609263	0.0293130804902567	0.025271882040893	3691/3655	2
ECs	GO:1901655	BP	cellular response to ketone	4/90	103/18870	0.00149288409105897	0.0328843509372989	0.0283508053053304	10631/358/8751/445	4
ECs	GO:0006953	BP	acute-phase response	3/90	48/18870	0.00155380000457054	0.0337636541533706	0.0291088848651408	2157/1910/445	3
ECs	GO:0043114	BP	regulation of vascular permeability	3/90	50/18870	0.00174873084241331	0.03699946308685	0.0318985944523314	1003/10266/5138	3
ECs	GO:0018108	BP	peptidyl-tyrosine phosphorylation	6/90	276/18870	0.00206847791829637	0.0415764061577571	0.035844544978899	8692/1942/2321/5175/51704/2324	6
Neu	GO:0030593	BP	neutrophil chemotaxis	9/88	107/18870	1.69541205357881e-09	3.34335256965741e-06	2.9125394436217e-06	6279/3579/6283/6280/1441/7130/2919/54210/3576	9
Neu	GO:0032496	BP	response to lipopolysaccharide	11/88	348/18870	6.4612930600531e-07	0.000254833398288494	0.000221996426821193	6279/6280/6556/133/5743/2919/1604/5606/3576/6648/9516	11
Neu	GO:0097193	BP	intrinsic apoptotic signaling pathway	9/88	319/18870	1.7841119021143e-05	0.00270636051613031	0.0023576280358304	6279/6280/5743/10105/120892/10625/5591/6648/597	9
Neu	GO:0051770	BP	positive regulation of nitric-oxide synthase biosynthetic process	3/88	16/18870	5.25235238872705e-05	0.00647352431910609	0.00563936782789641	120892/5606/10135	3
Neu	GO:0010042	BP	response to manganese ion	3/88	18/18870	7.60192331763005e-05	0.0085286512053239	0.00742967800100811	5743/120892/6648	3
Neu	GO:0050729	BP	positive regulation of inflammatory response	6/88	152/18870	7.78477290546806e-05	0.0085286512053239	0.00742967800100811	6279/6283/6280/4210/5743/120892	6
Neu	GO:0050764	BP	regulation of phagocytosis	5/88	100/18870	0.00010451879009241	0.00945564160908853	0.00823721955056714	10326/6556/5199/2268/2219	5
Neu	GO:0002274	BP	myeloid leukocyte activation	7/88	241/18870	0.00013392508082168	0.0110741595282203	0.00964718071423912	3579/6283/6556/120892/3576/2268/3937	7
Neu	GO:1990748	BP	cellular detoxification	5/88	119/18870	0.000236568369561787	0.0172782527694757	0.0150518354434634	6280/6556/5743/83667/6648	5
Neu	GO:0009743	BP	response to carbohydrate	6/88	230/18870	0.000724151138392523	0.0406176751914936	0.0353838186786151	5743/5606/83667/6648/2752/65220	6
Neu	GO:1905039	BP	carboxylic acid transmembrane transport	5/88	156/18870	0.000816946295975103	0.0406176751914936	0.0353838186786151	6556/2180/9123/5997/124935	5
Neu	GO:1903825	BP	organic acid transmembrane transport	5/88	157/18870	0.000840757245888262	0.0406176751914936	0.0353838186786151	6556/2180/9123/5997/124935	5
Neu	GO:0045730	BP	respiratory burst	3/88	40/18870	0.000854684557148575	0.0406176751914936	0.0353838186786151	6556/1604/4688	3
Neu	GO:2000659	BP	regulation of interleukin-1-mediated signaling pathway	2/88	10/18870	0.000944349785603251	0.0431730200565977	0.0376098904304299	7850/3557	2
Neu	GO:0044409	BP	entry into host	5/88	163/18870	0.00099466523763098	0.0435884410801843	0.0379717817032458	290/1604/3576/2219/10581	5
Neu	GO:0019432	BP	triglyceride biosynthetic process	3/88	43/18870	0.00105686855134032	0.0453074952878935	0.0394693243887276	84649/2180/2710	3
Neu	GO:1903027	BP	regulation of opsonization	2/88	11/18870	0.00115070766798132	0.0482807557714715	0.0420594605631694	5199/2219	2
Neu	GO:0018198	BP	peptidyl-cysteine modification	3/88	45/18870	0.00120707865956003	0.0485787574827015	0.0423190627798489	6279/6280/84243	3
Fib	GO:0030198	BP	extracellular matrix organization	21/98	321/18870	1.41801176089788e-17	8.56326231497397e-15	7.2122978342051e-15	4060/151887/25890/3908/4313/7148/1513/1805/5156/23768/1278/1277/4015/1281/8510/2191/1289/4147/183/23213/165	21
Fib	GO:0043062	BP	extracellular structure organization	21/98	322/18870	1.51095196831788e-17	8.56326231497397e-15	7.2122978342051e-15	4060/151887/25890/3908/4313/7148/1513/1805/5156/23768/1278/1277/4015/1281/8510/2191/1289/4147/183/23213/165	21
Fib	GO:0045229	BP	external encapsulating structure organization	21/98	323/18870	1.60963577349135e-17	8.56326231497397e-15	7.2122978342051e-15	4060/151887/25890/3908/4313/7148/1513/1805/5156/23768/1278/1277/4015/1281/8510/2191/1289/4147/183/23213/165	21
Fib	GO:0032963	BP	collagen metabolic process	11/98	106/18870	7.71553368978329e-12	3.07849794222353e-09	2.5928254004877e-09	5118/4313/7148/1513/9902/1278/1277/114757/8510/2191/1289	11
Fib	GO:0060348	BP	bone development	11/98	215/18870	1.53077611873999e-08	4.07186447584838e-06	3.42947562040521e-06	3953/6424/2200/1277/1893/4015/1281/116039/4487/4969/23213	11
Fib	GO:0001503	BP	ossification	13/98	444/18870	4.97140718244613e-07	9.91795732898003e-05	8.35327233155751e-05	4313/1513/9902/1278/1277/1893/4015/2274/116039/1462/117581/1009/5764	13
Fib	GO:0060325	BP	face morphogenesis	4/98	31/18870	1.93247315671271e-05	0.00220301939865249	0.00185546482791138	4313/5156/1277/4487	4
Fib	GO:0030193	BP	regulation of blood coagulation	5/98	68/18870	2.74258916989326e-05	0.00273573269696852	0.00230413576970638	5156/5270/7035/2152/2191	5
Fib	GO:1900046	BP	regulation of hemostasis	5/98	70/18870	3.15832114896115e-05	0.00296510620808352	0.00249732266701138	5156/5270/7035/2152/2191	5
Fib	GO:0007178	BP	transmembrane receptor protein serine/threonine kinase signaling pathway	10/98	410/18870	5.36547197853599e-05	0.00408942994870587	0.00344426991458738	7148/6424/2200/1278/4015/1281/11167/4487/23213/4053	10
Fib	GO:0001667	BP	ameboidal-type cell migration	11/98	497/18870	5.38082887987614e-05	0.00408942994870587	0.00344426991458738	1634/2252/5176/9590/7162/114757/11167/2191/8613/183/5764	11
Fib	GO:0071230	BP	cellular response to amino acid stimulus	5/98	85/18870	8.04985709476451e-05	0.00582612727645941	0.00490698096032098	4313/5156/1278/1277/1281	5
Fib	GO:0071604	BP	transforming growth factor beta production	4/98	45/18870	8.65517663496216e-05	0.00582612727645941	0.00490698096032098	4060/7148/1281/183	4
Fib	GO:0032905	BP	transforming growth factor beta1 production	3/98	17/18870	8.76109364881115e-05	0.00582612727645941	0.00490698096032098	4060/1281/183	3
Fib	GO:0031102	BP	neuron projection regeneration	4/98	58/18870	0.000234062529066179	0.00911131210706394	0.00767388574114276	4313/5396/347/5764	4
Fib	GO:0042063	BP	gliogenesis	8/98	338/18870	0.000378809614695439	0.013143046631607	0.011069562424853	3908/3953/54587/5270/1281/1462/8613/5764	8
Fib	GO:0006956	BP	complement activation	4/98	67/18870	0.00040803296095262	0.0135670959516746	0.0114267125249232	715/3075/716/730	4
Fib	GO:0042698	BP	ovulation cycle	4/98	71/18870	0.00050911614640795	0.0156259494166748	0.0131607554445942	4313/5176/5156/5764	4
Fib	GO:0031589	BP	cell-substrate adhesion	8/98	356/18870	0.000533908195819567	0.0158065164793642	0.0133128357368079	151887/25890/7148/2199/1277/347/1281/1009	8
Fib	GO:0051962	BP	positive regulation of nervous system development	7/98	290/18870	0.000790987569626611	0.0194217870942165	0.0163577510350313	5176/1382/23768/5270/7162/1462/5764	7
Fib	GO:0001523	BP	retinoid metabolic process	4/98	84/18870	0.000960334224794386	0.0212872931806877	0.0179289496054203	1382/125/5919/216	4
Fib	GO:0140059	BP	dendrite arborization	2/98	10/18870	0.00116923157382941	0.0230381924917499	0.0194036220894108	7162/5764	2
Fib	GO:0010463	BP	mesenchymal cell proliferation	3/98	44/18870	0.0015415563175866	0.0267426509007415	0.0225236546631361	2252/5396/4487	3
Fib	GO:0006111	BP	regulation of gluconeogenesis	3/98	53/18870	0.00263629373188643	0.0353573512276533	0.0297792755030426	3953/114899/4837	3
Fib	GO:0072537	BP	fibroblast activation	2/98	15/18870	0.00268242648591092	0.0353814270373044	0.0297995530448738	9590/114757	2
T Cells	GO:0042105	CC	alpha-beta T cell receptor complex	6/93	12/19886	8.02325083448609e-12	1.09116211349011e-09	7.76988501866021e-10	915/916/28755/28638/917/28639	6
T Cells	GO:0009897	CC	external side of plasma membrane	16/93	387/19886	3.02674926079979e-11	1.42711436021465e-09	1.01621146392994e-09	915/916/914/917/7852/29121/969/3575/3561/925/5788/10663/3105/81539/921/3106	16
T Cells	GO:0022626	CC	cytosolic ribosome	5/93	118/19886	0.000231576578987486	0.00524906912371635	0.00373772723979802	6231/6139/6235/6160/3921	5
T Cells	GO:0030666	CC	endocytic vesicle membrane	6/93	202/19886	0.000373270763957184	0.00550499566748592	0.00391996595517573	915/917/3575/11151/3105/3106	6
T Cells	GO:0098554	CC	cytoplasmic side of endoplasmic reticulum membrane	2/93	16/19886	0.00248795120969502	0.0211475852824077	0.0150586520586804	6231/6235	2
T Cells	GO:0008180	CC	COP9 signalosome	2/93	17/19886	0.00281111688919618	0.0212395498294822	0.0151241376494765	27040/387357	2
T Cells	GO:0031527	CC	filopodium membrane	2/93	18/19886	0.00315290781902391	0.0225681822835396	0.0160702226786815	382/374403	2
T Cells	GO:0090543	CC	Flemming body	2/93	34/19886	0.0110134571200895	0.0468071927603803	0.0333301991792182	382/9262	2
VSMCs	GO:0043292	CC	contractile fiber	24/95	245/19886	4.3194032245522e-25	6.99743322377456e-23	4.86501205291669e-23	4629/7169/59/10398/25802/91624/800/171024/7168/4660/23022/1466/1465/1410/255743/8470/27295/87/11346/6840/9260/1756/70/7414	24
VSMCs	GO:0030055	CC	cell-substrate junction	22/95	431/19886	6.93363117384953e-17	1.40406031270453e-15	9.76182283686711e-16	8516/91624/7145/171024/54751/4162/10580/23022/1466/1465/7041/8470/87/6840/9260/858/1756/70/2273/55740/1012/7414	22
VSMCs	GO:0031252	CC	cell leading edge	12/95	423/19886	8.16034422192264e-07	1.01690443380882e-05	7.07009580360909e-06	59/4638/8516/4628/7168/23022/8470/87/9260/70/55740/72	12
VSMCs	GO:0062023	CC	collagen-containing extracellular matrix	11/95	429/19886	6.3606460663294e-06	6.86949775163575e-05	4.77606406384032e-05	59/64094/64129/7041/255743/4240/6678/6649/633/1012/1284	11
VSMCs	GO:0005901	CC	caveola	5/95	81/19886	4.30346237379015e-05	0.000410094649737649	0.00028512103652975	10580/284119/112464/858/1012	5
VSMCs	GO:0032982	CC	myosin filament	3/95	24/19886	0.000198758045449227	0.00135380960715099	0.000941245145972422	4629/4628/72	3
VSMCs	GO:0043204	CC	perikaryon	5/95	149/19886	0.000744334461875546	0.00401940609412795	0.00279451885686609	8516/4131/1410/79739/11346	5
VSMCs	GO:0031092	CC	platelet alpha granule membrane	2/95	17/19886	0.00293105307916209	0.013566588537836	0.00943226103670208	5099/6678	2
VSMCs	GO:0016010	CC	dystrophin-associated glycoprotein complex	2/95	18/19886	0.00328720785844572	0.0147924353630057	0.0102845392062483	6442/1756	2
Mac	GO:0042613	CC	MHC class II protein complex	10/98	17/19886	9.95835135115293e-20	1.42404424321487e-17	9.01492859157002e-18	3117/3122/3108/3119/3113/3109/3115/3123/972/3111	10
Mac	GO:0030666	CC	endocytic vesicle membrane	16/98	202/19886	3.22108823550962e-15	1.53538539225958e-13	9.71977502645008e-14	3117/4481/3122/9332/3119/3113/1536/3115/2209/3123/23166/7097/4067/972/55647/1839	16
Mac	GO:0098553	CC	lumenal side of endoplasmic reticulum membrane	7/98	29/19886	8.10998994776785e-11	2.31945712506161e-09	1.46833502212218e-09	3117/3122/3119/3113/3115/3123/972	7
Mac	GO:0009897	CC	external side of plasma membrane	13/98	387/19886	5.66514921239313e-08	4.75490689186181e-07	3.01009932057501e-07	929/2214/9332/1508/2350/2209/2207/3123/942/9308/84966/1438/972	13
Mac	GO:0062023	CC	collagen-containing extracellular matrix	10/98	429/19886	5.07262554540115e-05	0.000259066233211559	0.000164002179287406	712/714/713/1508/2162/7045/1520/1512/84034/5265	10
Mac	GO:0005581	CC	collagen trimer	5/98	86/19886	6.6604806777157e-05	0.000328430598935636	0.000207913371427786	712/714/713/4481/84034	5
Mac	GO:0045121	CC	membrane raft	5/98	286/19886	0.0136347799892875	0.0395358794276382	0.0250282343082583	929/7097/51338/4067/3055	5
Mac	GO:0098857	CC	membrane microdomain	5/98	287/19886	0.0138237340656078	0.0395358794276382	0.0250282343082583	929/7097/51338/4067/3055	5
NK Cells	GO:0009897	CC	external side of plasma membrane	12/93	387/19886	2.51089706813155e-07	3.51525589538417e-05	3.11879846357393e-05	3821/3824/4684/3822/8784/6983/6966/51744/5243/356/343413/22914	12
NK Cells	GO:0044194	CC	cytolytic granule	3/93	13/19886	2.73744325009259e-05	0.00191621027506481	0.00170009633426803	5551/10578/3002	3
B Cells	GO:0042571	CC	immunoglobulin complex, circulating	5/83	12/19886	8.67653560248632e-10	1.27545073356549e-07	1.19644859360601e-07	3512/3500/3502/3507/3493	5
B Cells	GO:0009897	CC	external side of plasma membrane	10/83	387/19886	4.76961780273985e-06	0.000214175408390177	0.000200909262435469	6382/931/974/930/643/4063/3568/5023/57823/939	10
B Cells	GO:0140534	CC	endoplasmic reticulum protein-containing complex	4/83	126/19886	0.00191907319489239	0.0403005370927401	0.0378042990272034	51237/90701/58477/84447	4
MCs	GO:0009897	CC	external side of plasma membrane	8/87	387/19886	0.000292978411316579	0.0467983749133578	0.0420874501009248	2206/9173/3815/5023/3568/3604/10257/8482	8
MCs	GO:0030667	CC	secretory granule membrane	7/87	314/19886	0.00045435315449862	0.0467983749133578	0.0420874501009248	6571/5874/5023/11001/6809/10257/134957	7
ECs	GO:0097648	CC	G protein-coupled receptor complex	3/94	11/19886	1.64197756793777e-05	0.00220807548111299	0.00180416914540701	10266/10268/10203	3
ECs	GO:0005912	CC	adherens junction	7/94	188/19886	3.08821745610208e-05	0.00220807548111299	0.00180416914540701	1003/90952/3655/8751/5797/1948/28514	7
ECs	GO:0045121	CC	membrane raft	8/94	286/19886	6.33945279748098e-05	0.00232239547251339	0.00189757745637825	5420/7851/8692/8436/5175/1901/4846/28514	8
ECs	GO:0098857	CC	membrane microdomain	8/94	287/19886	6.49621111192556e-05	0.00232239547251339	0.00189757745637825	5420/7851/8692/8436/5175/1901/4846/28514	8
ECs	GO:0098636	CC	protein complex involved in cell adhesion	4/94	57/19886	0.000152660514525064	0.00436609071541684	0.00356743518153309	79812/3691/22915/3655	4
ECs	GO:0062023	CC	collagen-containing extracellular matrix	9/94	429/19886	0.000196056475702811	0.00467267933758366	0.00381794189526527	7450/79812/161198/3691/22915/51162/64856/10631/1306	9
ECs	GO:0031091	CC	platelet alpha granule	4/94	91/19886	0.000913948834164283	0.0163368354106866	0.0133484632358205	7450/22915/2157/5175	4
ECs	GO:0030175	CC	filopodium	4/94	108/19886	0.0017241705643879	0.0273951545230521	0.0223839687306499	5420/10411/3655/2823	4
ECs	GO:0009897	CC	external side of plasma membrane	7/94	387/19886	0.00240240595728813	0.0342102121260749	0.0279524000441245	161198/1003/8692/3977/3655/3563/1901	7
ECs	GO:0031965	CC	nuclear membrane	6/94	311/19886	0.00358953580821079	0.0375370589995695	0.0306706922999795	1003/3691/3429/4086/358/1910	6
Neu	GO:0034774	CC	secretory granule lumen	13/94	322/19886	3.83764495926019e-09	2.58154677483138e-07	2.12395862902038e-07	6286/6279/6283/6280/978/5199/2919/25797/5265/25801/2268/55313/2219	13
Neu	GO:0060205	CC	cytoplasmic vesicle lumen	13/94	325/19886	4.28981801643679e-09	2.58154677483138e-07	2.12395862902038e-07	6286/6279/6283/6280/978/5199/2919/25797/5265/25801/2268/55313/2219	13
Neu	GO:0031983	CC	vesicle lumen	13/94	326/19886	4.45094271522653e-09	2.58154677483138e-07	2.12395862902038e-07	6286/6279/6283/6280/978/5199/2919/25797/5265/25801/2268/55313/2219	13
Neu	GO:0005811	CC	lipid droplet	6/94	104/19886	9.9246507319499e-06	0.00021586115341991	0.000177599013098051	84649/10970/50486/10938/79888/23130	6
Neu	GO:0005774	CC	vacuolar membrane	9/94	484/19886	0.000474222829832908	0.00750134294462964	0.00617170381409335	1441/80183/290/6556/10970/79888/83667/9516/10581	9
Neu	GO:0019867	CC	outer membrane	6/94	248/19886	0.00115477466293556	0.0134231941305919	0.011043886278043	5743/120892/2180/597/85450/2710	6
Fib	GO:0062023	CC	collagen-containing extracellular matrix	32/99	429/19886	3.96854842767239e-29	5.19879844025084e-27	4.55338714332938e-27	4060/1634/151887/25890/8076/3908/5118/4313/7148/2199/2200/1293/5176/1805/10082/1278/1277/5270/1893/4015/2152/1281/5919/8510/1462/1289/4147/183/4969/23213/4053/165	32
Fib	GO:0005581	CC	collagen trimer	8/99	86/19886	1.09128443844189e-08	3.57395653589718e-07	3.13026325763594e-07	4060/1293/114899/1278/1277/4015/1281/1289	8
Fib	GO:0005788	CC	endoplasmic reticulum lumen	11/99	313/19886	4.53769799735193e-07	9.90730729421839e-06	8.67735231072563e-06	2200/1293/1278/54587/1277/1281/11167/1462/1289/51148/493869	11
Fib	GO:1905286	CC	serine-type peptidase complex	2/99	13/19886	0.00184650264668078	0.0201576538929318	0.0176551568849303	3075/2152	2
Fib	GO:0031089	CC	platelet dense granule lumen	2/99	14/19886	0.00214727569294548	0.0216379319827583	0.0189516640106119	1893/5919	2
Fib	GO:0098637	CC	protein complex involved in cell-matrix adhesion	2/99	17/19886	0.0031780575399777	0.0297375384097914	0.0260457347261331	3908/7148	2
Fib	GO:0072562	CC	blood microparticle	4/99	144/19886	0.00583467244566421	0.0477713806488757	0.0418407431958815	715/3075/716/183	4
T Cells	GO:0042608	MF	T cell receptor binding	4/87	11/18496	1.46935664716732e-07	3.48237525378655e-05	2.86137873395741e-05	916/917/3932/3105	4
T Cells	GO:0015026	MF	coreceptor activity	5/87	49/18496	3.32130904977277e-06	0.000393575122398073	0.00032339061800419	7852/3561/925/10663/926	5
T Cells	GO:0016004	MF	phospholipase activator activity	3/87	15/18496	4.39054844380247e-05	0.00346853327060395	0.00285000513018757	6352/3932/2534	3
T Cells	GO:0030159	MF	signaling receptor complex adaptor activity	4/87	51/18496	9.63979597835531e-05	0.00390007904362782	0.00320459526125315	916/917/50852/27040	4
T Cells	GO:0035591	MF	signaling adaptor activity	5/87	98/18496	9.87361783196916e-05	0.00390007904362782	0.00320459526125315	916/917/56990/50852/27040	5
T Cells	GO:0042169	MF	SH2 domain binding	3/87	41/18496	0.000941692253840161	0.0235118579473534	0.0193190926949162	3932/8631/27240	3
T Cells	GO:0008330	MF	protein tyrosine/threonine phosphatase activity	2/87	10/18496	0.000960392957546688	0.0235118579473534	0.0193190926949162	1846/1844	2
T Cells	GO:0033550	MF	MAP kinase tyrosine phosphatase activity	2/87	10/18496	0.000960392957546688	0.0235118579473534	0.0193190926949162	1846/1844	2
T Cells	GO:0043014	MF	alpha-tubulin binding	3/87	43/18496	0.00108282844827658	0.0235118579473534	0.0193190926949162	2534/27436/10123	3
T Cells	GO:0004896	MF	cytokine receptor activity	4/87	96/18496	0.00109126766844256	0.0235118579473534	0.0193190926949162	7852/3575/3561/10663	4
T Cells	GO:0001222	MF	transcription corepressor binding	3/87	47/18496	0.00140360441609024	0.0264557408211711	0.0217380060045154	864/6095/2113	3
T Cells	GO:0003735	MF	structural constituent of ribosome	5/87	176/18496	0.00145115877922036	0.0264557408211711	0.0217380060045154	6231/6139/6235/6160/3921	5
VSMCs	GO:0003779	MF	actin binding	26/91	438/18496	2.56377804038577e-21	5.40957166521396e-19	4.77672329629769e-19	4629/7169/4638/25802/6876/4628/91624/800/7145/171024/4131/7168/10580/23022/11034/5358/5217/27295/87/11346/6840/9260/5074/1756/55740/7414	26
VSMCs	GO:0008307	MF	structural constituent of muscle	9/91	42/18496	4.39532346334099e-13	4.63706625382475e-11	4.09459080532292e-11	4629/7169/10398/91624/7168/1466/1465/8470/1756	9
VSMCs	GO:0050840	MF	extracellular matrix binding	4/91	55/18496	0.000154358207026828	0.00397416520017466	0.00350924041122931	64094/64129/6678/633	4
VSMCs	GO:0000146	MF	microfilament motor activity	3/91	37/18496	0.000793070599021165	0.0152125360357696	0.0134328704331815	4629/4628/70	3
VSMCs	GO:0002162	MF	dystroglycan binding	2/91	11/18496	0.00127930061405355	0.0224943691304416	0.019862825323463	1756/7414	2
VSMCs	GO:0030553	MF	cGMP binding	2/91	15/18496	0.00241122810667476	0.0339179420338916	0.0299499912197496	5592/8654	2
Mac	GO:0023026	MF	MHC class II protein complex binding	10/96	27/18496	6.87392673953456e-17	1.77347309879992e-14	1.49055674562539e-14	3117/3122/3108/3119/3113/3109/3115/3123/972/3111	10
Mac	GO:0140375	MF	immune receptor activity	13/96	147/18496	6.7612904439478e-13	5.81470978179511e-11	4.88710818053771e-11	3117/3122/2214/3119/3113/2209/2207/3123/719/1512/1438/972/3111	13
Mac	GO:0042605	MF	peptide antigen binding	9/96	47/18496	2.15787094762951e-12	1.39182676122103e-10	1.16979319792547e-10	3117/3122/3108/3119/3113/3109/3115/3123/3111	9
Mac	GO:0038024	MF	cargo receptor activity	7/96	64/18496	3.96681017696451e-08	1.13715225072983e-06	9.55746077724782e-07	4481/9332/58191/2350/4360/23166/1601	7
Mac	GO:0005125	MF	cytokine activity	9/96	237/18496	3.93959610777328e-06	9.24014359823187e-05	7.76609376269182e-05	58191/2920/2896/3576/2921/3553/3606/10673/6349	9
Mac	GO:0030247	MF	polysaccharide binding	3/96	25/18496	0.000286855320484325	0.0038951932992082	0.00327380587367152	3122/64581/3123	3
Mac	GO:0001530	MF	lipopolysaccharide binding	3/96	39/18496	0.00108142816492419	0.0132861174547829	0.0111666266653826	929/7097/23643	3
Mac	GO:0030169	MF	low-density lipoprotein particle binding	2/96	17/18496	0.00344627523354354	0.0341976542405475	0.0287422144983794	4481/23166	2
Mac	GO:0001846	MF	opsonin binding	2/96	21/18496	0.0052501498153783	0.0457610367645151	0.0384609284924117	11326/22918	2
Mac	GO:0008656	MF	cysteine-type endopeptidase activator activity involved in apoptotic process	2/96	21/18496	0.0052501498153783	0.0457610367645151	0.0384609284924117	1520/1512	2
NK Cells	GO:0042287	MF	MHC protein binding	6/93	42/18496	6.2227512779977e-08	1.48723755544145e-05	1.34280422314687e-05	3824/6983/51744/343413/29990/22914	6
NK Cells	GO:0140375	MF	immune receptor activity	7/93	147/18496	9.29140270493439e-06	0.00111032262323966	0.00100249344974292	3821/51348/3824/11126/3822/8807/22914	7
NK Cells	GO:0023023	MF	MHC protein complex binding	4/93	37/18496	3.48369800555016e-05	0.00277534607775496	0.00250581786364134	3821/3824/11126/3822	4
NK Cells	GO:0004715	MF	non-membrane spanning protein tyrosine kinase activity	4/93	45/18496	7.62127106161368e-05	0.00450194458471476	0.00406473745812167	7294/2268/7525/7535	4
NK Cells	GO:0008009	MF	chemokine activity	4/93	49/18496	0.000106725941686937	0.00450194458471476	0.00406473745812167	6846/6375/6352/6351	4
NK Cells	GO:0001784	MF	phosphotyrosine residue binding	3/93	47/18496	0.0017001922379377	0.040634594486711	0.0366883588186556	2268/7525/7535	3
NK Cells	GO:0030246	MF	carbohydrate binding	6/93	273/18496	0.00255335622739787	0.0428221566946816	0.0386634755446366	3821/51348/3824/3822/3820/22914	6
NK Cells	GO:0003953	MF	NAD+ nucleosidase activity	2/93	16/18496	0.002866755259895	0.0428221566946816	0.0386634755446366	952/8807	2
NK Cells	GO:0050135	MF	NAD(P)+ nucleosidase activity	2/93	16/18496	0.002866755259895	0.0428221566946816	0.0386634755446366	952/8807	2
NK Cells	GO:0061809	MF	NAD+ nucleotidase, cyclic ADP-ribose generating	2/93	16/18496	0.002866755259895	0.0428221566946816	0.0386634755446366	952/8807	2
B Cells	GO:0034987	MF	immunoglobulin receptor binding	5/81	16/18496	5.9776366871364e-09	1.3629011646671e-06	1.25844982887082e-06	3512/3500/3502/3507/3493	5
B Cells	GO:0003823	MF	antigen binding	7/81	178/18496	1.29699855139811e-05	0.00147857834859385	0.00136526163305064	3512/3500/3502/3507/3514/3112/3493	7
ECs	GO:0019838	MF	growth factor binding	7/91	135/18496	4.58775973027346e-06	0.0010551847379629	0.000917551946054692	3691/8692/3977/3655/2321/2324/3487	7
ECs	GO:0005201	MF	extracellular matrix structural constituent	6/91	166/18496	0.000169514155457687	0.009747063938817	0.00847570777288435	7450/79812/22915/64856/10631/1306	6
ECs	GO:0004714	MF	transmembrane receptor protein tyrosine kinase activity	4/91	60/18496	0.000216602012018755	0.00996369255286273	0.0086640804807502	7075/2050/2321/2324	4
ECs	GO:0046875	MF	ephrin receptor binding	3/91	27/18496	0.000309354097298892	0.0118585737297909	0.0103118032432964	1942/358/1948	3
Neu	GO:0050786	MF	RAGE receptor binding	3/91	10/18496	1.3484331272344e-05	0.00360031644971585	0.00310849320909825	6279/6283/6280	3
Neu	GO:0051861	MF	glycolipid binding	3/91	29/18496	0.000383714487816328	0.0331929703294788	0.0286586260680302	2215/6402/26253	3
Neu	GO:0031406	MF	carboxylic acid binding	6/91	195/18496	0.000403054577479645	0.0331929703294788	0.0286586260680302	6279/6280/6402/6256/83667/2219	6
Neu	GO:0043177	MF	organic acid binding	6/91	207/18496	0.000552774050427366	0.0331929703294788	0.0286586260680302	6279/6280/6402/6256/83667/2219	6
Neu	GO:0048306	MF	calcium-dependent protein binding	4/91	79/18496	0.000621591204671888	0.0331929703294788	0.0286586260680302	6286/6279/6283/6280	4
Neu	GO:0016209	MF	antioxidant activity	4/91	83/18496	0.000748953066608056	0.0333284114640585	0.0287755651907306	6280/5743/83667/6648	4
Fib	GO:0005201	MF	extracellular matrix structural constituent	21/92	166/18496	4.67331258024385e-24	8.55216202184625e-22	6.78860143235422e-22	4060/1634/25890/8076/3908/5118/7148/2199/2200/1293/1805/1278/1277/1893/1281/1462/1289/4147/4969/4053/165	21
Fib	GO:0005539	MF	glycosaminoglycan binding	15/92	240/18496	8.66821239279943e-13	7.93141433941148e-11	6.29585952740169e-11	1634/151887/26577/3075/5118/2252/7148/2200/5270/11167/1462/1289/23213/4053/5764	15
Fib	GO:0048407	MF	platelet-derived growth factor binding	5/92	11/18496	1.23082690822597e-09	5.63103310513383e-08	4.46984508776801e-08	5156/1278/1277/1281/1289	5
Fib	GO:0005518	MF	collagen binding	8/92	68/18496	1.5912426045637e-09	5.82394793270313e-08	4.62297851431137e-08	4060/26577/5118/7148/1513/9902/4015/165	8
Fib	GO:0061134	MF	peptidase regulator activity	10/92	228/18496	1.98394177334949e-07	5.18659063604224e-06	4.11705210108616e-06	26577/5118/221476/1513/1293/5176/5918/5270/7035/183	10
Fib	GO:0005178	MF	integrin binding	7/92	154/18496	1.17240464978727e-05	0.000188750092975643	0.000149827511249001	7148/2200/1281/2191/8613/1289/5764	7
Fib	GO:0002020	MF	protease binding	6/92	142/18496	7.63762274462472e-05	0.000998346401618802	0.000792475141923467	1278/1277/1893/2152/1281/2191	6
Fib	GO:0004252	MF	serine-type endopeptidase activity	6/92	174/18496	0.000232276138331533	0.00250038431262768	0.00198477443280195	715/716/4313/1513/2152/2191	6
Fib	GO:0004601	MF	peroxidase activity	3/92	55/18496	0.00259149620234323	0.018240146347262	0.0144788046932537	4257/114757/493869	3
Fib	GO:0004364	MF	glutathione transferase activity	2/92	27/18496	0.00792280365660478	0.0453085334112086	0.0359653587043243	4257/2949	2
Fib	GO:0008083	MF	growth factor activity	4/92	162/18496	0.00872440492066389	0.0469578264847497	0.0372745473390593	2252/183/4969/5764	4

## Sheet: AAA-rupture
Cluster	ID	ID1	Description	GeneRatio	BgRatio	RichFactor	FoldEnrichment	zScore	pvalue	p.adjust	qvalue	geneID	Count
B Cells	GO:0050853	BP	B cell receptor signaling pathway	19/89	79/18986	0.240506329113924	51.3062153321007	30.748770250101	5.10152802413191e-28	8.06551580615255e-25	6.41718525140803e-25	973/931/55024/3507/3495/4208/974/933/640/26228/695/3514/4067/930/29760/3539/5336/971/9214	19
B Cells	GO:0042113	BP	B cell activation	22/89	284/18986	0.0774647887323944	16.5252413356544	18.0907834930232	5.10284615358625e-21	2.01689994220496e-18	1.60471082987778e-18	973/931/55024/3507/115650/4208/974/23075/5079/972/933/115350/958/7163/4066/695/4067/930/5450/29760/5074/5336	22
B Cells	GO:0002503	BP	peptide antigen assembly with MHC class II protein complex	9/89	16/18986	0.5625	119.995786516854	32.6784750815768	8.03077466695682e-18	1.81380782120839e-15	1.4431241694757e-15	3122/3123/3117/3119/3115/3109/3113/3112/3108	9
B Cells	GO:0002460	BP	adaptive immune response based on somatic recombination of immune receptors built from immunoglobulin superfamily domains	17/89	400/18986	0.0425	9.06634831460674	11.1896853171174	4.29447449088344e-12	2.82898507086947e-10	2.25083202482707e-10	3507/3495/4208/23075/3122/3123/972/4063/2208/958/8417/3538/695/3514/930/3539/9214	17
B Cells	GO:2000106	BP	regulation of leukocyte apoptotic process	5/89	93/18986	0.0537634408602151	11.4691313277758	6.94553225109012	7.59138013163699e-05	0.00171456742687401	0.00136416530185056	4208/972/695/4067/6480	5
B Cells	GO:0032755	BP	positive regulation of interleukin-6 production	5/89	103/18986	0.0485436893203883	10.3556234318752	6.53370799797109	0.000123259716732841	0.00263342719127868	0.00209523985057959	972/5452/695/5450/5336	5
B Cells	GO:0001776	BP	leukocyte homeostasis	5/89	113/18986	0.0442477876106195	9.43919657949687	6.17481183117286	0.000190514630660494	0.00371856334659556	0.00295860927406485	4208/972/695/4067/9447	5
B Cells	GO:0070588	BP	calcium ion transmembrane transport	8/89	348/18986	0.0229885057471264	4.90404236084205	5.04438658588055	0.000228427433319271	0.0044041923424118	0.00350411787954466	931/5026/4067/930/80228/3708/5336/27075	8
B Cells	GO:0018108	BP	peptidyl-tyrosine phosphorylation	6/89	204/18986	0.0294117647058824	6.27428949107733	5.19770948009968	0.000396107158793434	0.00688181778079582	0.00547539681617298	55024/640/695/4067/54625/5336	6
B Cells	GO:0045730	BP	respiratory burst	3/89	40/18986	0.075	15.9994382022472	6.51703562045715	0.000867782120677972	0.0131919570460757	0.0104959477146779	100133941/653361/3512	3
B Cells	GO:0001821	BP	histamine secretion	2/89	11/18986	0.181818181818182	38.7865168539326	8.60292592582361	0.00116264675307653	0.0158780059984392	0.0126330551404074	695/4067	2
B Cells	GO:0048755	BP	branching morphogenesis of a nerve	2/89	12/18986	0.166666666666667	35.5543071161049	8.2170747236018	0.00139092678437696	0.0180250430008195	0.0143413072245942	53335/473	2
B Cells	GO:0060100	BP	positive regulation of phagocytosis, engulfment	2/89	13/18986	0.153846153846154	32.819360414866	7.87587820005859	0.00163881767532849	0.0197784026312545	0.0157363368583169	26228/5336	2
B Cells	GO:0071216	BP	cellular response to biotic stimulus	6/89	269/18986	0.0223048327137546	4.75819723486905	4.2603125455019	0.00166485031490772	0.0198628550645054	0.0158035299457931	4208/958/26228/695/4067/5336	6
B Cells	GO:0072160	BP	nephron tubule epithelial cell differentiation	2/89	14/18986	0.142857142857143	30.4751203852327	7.57123837648662	0.00190613472132646	0.0213816999992604	0.0170119721023444	4208/100133941	2
B Cells	GO:0046598	BP	positive regulation of viral entry into host cell	2/89	15/18986	0.133333333333333	28.4434456928839	7.29697786471284	0.0021926944846676	0.0239079308983412	0.0190219231156282	3123/972	2
B Cells	GO:1903409	BP	reactive oxygen species biosynthetic process	3/89	60/18986	0.05	10.6662921348315	5.14647652450814	0.00280952380400354	0.0284734431674974	0.0226543923467222	84329/653361/5336	3
B Cells	GO:0002688	BP	regulation of leukocyte chemotaxis	4/89	126/18986	0.0317460317460317	6.77224897449616	4.46131980335913	0.00292301983227965	0.0290994271836839	0.0231524454772145	23075/972/26228/4067	4
B Cells	GO:1900227	BP	positive regulation of NLRP3 inflammasome complex assembly	2/89	21/18986	0.0952380952380952	20.3167469234885	6.07814541950194	0.00430603534038999	0.0374057245777834	0.0297612043479817	695/5336	2
B Cells	GO:0141087	BP	positive regulation of inflammasome-mediated signaling pathway	2/89	22/18986	0.0909090909090909	19.3932584269663	5.92391628236052	0.00472226270344815	0.0399245846746071	0.031765290912584	695/5336	2
B Cells	GO:1990858	BP	cellular response to lectin	2/89	23/18986	0.0869565217391304	18.5500732779678	5.77953904633058	0.00515630998730898	0.0422389952846399	0.0336067108526547	4067/5336	2
B Cells	GO:0001934	BP	positive regulation of protein phosphorylation	7/89	455/18986	0.0153846153846154	3.2819360414866	3.38114355785544	0.00552409856231	0.0442331537638909	0.0351933278390423	55024/3123/972/100133941/4067/54625/5336	7
T Cells	GO:0030098	BP	lymphocyte differentiation	26/90	426/18986	0.0610328638497653	12.8752217005738	17.1079965980382	4.86068687424434e-22	9.05059895984295e-19	7.00450561141105e-19	915/64919/3575/917/916/914/940/814/6932/9452/51176/3932/3702/6095/5788/10320/10125/6774/5734/6647/5295/678/3572/387357/7001/80762	26
T Cells	GO:0050852	BP	T cell receptor signaling pathway	18/90	149/18986	0.120805369127517	25.4845637583893	20.7071939491019	1.04145803709531e-20	6.46398288357153e-18	5.00265281678412e-18	915/28755/917/916/2533/28638/940/54923/28639/50852/2534/3932/27040/3702/5788/8631/4068/387357	18
T Cells	GO:1903037	BP	regulation of leukocyte cell-cell adhesion	17/90	392/18986	0.0433673469387755	9.14858276643991	11.2507200057095	3.76750958885087e-12	7.01510285444031e-10	5.42917960751246e-10	3575/916/940/29851/51176/2534/3932/2113/923/5788/8631/10125/201633/3572/921/7001/80762	17
T Cells	GO:0070661	BP	leukocyte proliferation	12/90	341/18986	0.0351906158357771	7.4236559139785	8.2607576395549	7.25254461162835e-08	5.00156965438963e-06	3.87085129564102e-06	3575/916/940/51176/2534/923/5788/10125/3572/7128/7001/80762	12
T Cells	GO:0050727	BP	regulation of inflammatory response	12/90	438/18986	0.0273972602739726	5.77960426179604	6.98428683060954	1.05325018709898e-06	4.90287962094575e-05	3.79447238457501e-05	940/2534/2113/6095/5788/6774/5734/6647/3572/27250/7128/80762	12
T Cells	GO:0002449	BP	lymphocyte mediated immunity	11/90	386/18986	0.0284974093264249	6.01168681635003	6.86535057883323	2.10190790754707e-06	9.31845839012536e-05	7.21180933692217e-05	3575/914/940/10225/5788/4068/10125/10870/5295/924/80762	11
T Cells	GO:0001818	BP	negative regulation of cytokine production	10/90	388/18986	0.0257731958762887	5.43699885452463	6.09415748465101	1.51253030285158e-05	0.000541602196905701	0.000419160725628303	51176/10225/5788/28984/5734/201633/5552/27250/7128/80762	10
T Cells	GO:0002532	BP	production of molecular mediator involved in inflammatory response	5/90	107/18986	0.0467289719626168	9.85773624091381	6.34113143369551	0.000155485319208996	0.00353065444350184	0.0027324698587563	923/57326/6774/27250/7001	5
T Cells	GO:0048872	BP	homeostasis of number of cells	8/90	339/18986	0.023598820058997	4.97830219600131	5.10075834218267	0.000206695571632504	0.00452784887505557	0.00350422585219689	3575/2113/27040/10320/6774/6647/7128/7001	8
T Cells	GO:0060396	BP	growth hormone receptor signaling pathway	3/90	26/18986	0.115384615384615	24.3410256410256	8.21919072904744	0.000247477143971898	0.00523639138722357	0.00405258624518575	23484/6774/5295	3
T Cells	GO:0031579	BP	membrane raft organization	3/90	29/18986	0.103448275862069	21.8229885057471	7.74459780260708	0.000344242690339976	0.00667687384805246	0.0051674149460025	914/27040/4118	3
T Cells	GO:0071353	BP	cellular response to interleukin-4	3/90	36/18986	0.0833333333333333	17.5796296296296	6.87168247040059	0.000656727046935412	0.0110164483008445	0.00852593008302114	6932/51176/5788	3
T Cells	GO:0072384	BP	organelle transport along microtubule	4/90	93/18986	0.043010752688172	9.07335722819594	5.38625359290476	0.000999368531669591	0.0147684460791173	0.0114297035911084	23224/10947/10125/92558	4
T Cells	GO:0006968	BP	cellular defense response	3/90	52/18986	0.0576923076923077	12.1705128205128	5.56666661110497	0.00192459677251036	0.024682715410963	0.0191026272811399	50852/3702/4068	3
T Cells	GO:0031665	BP	negative regulation of lipopolysaccharide-mediated signaling pathway	2/90	14/18986	0.142857142857143	30.1365079365079	7.52638750524926	0.00194863542718129	0.024682715410963	0.0191026272811399	7128/7001	2
T Cells	GO:0060019	BP	radial glial cell differentiation	2/90	14/18986	0.142857142857143	30.1365079365079	7.52638750524926	0.00194863542718129	0.024682715410963	0.0191026272811399	51176/6774	2
T Cells	GO:0042743	BP	hydrogen peroxide metabolic process	3/90	55/18986	0.0545454545454545	11.5066666666667	5.38519131146835	0.00226144421751727	0.0259926489692418	0.0201164206223596	2534/6647/7001	3
T Cells	GO:0033623	BP	regulation of integrin activation	2/90	17/18986	0.117647058823529	24.8183006535948	6.78038931345665	0.00288545242513158	0.0312367000906686	0.0241749349449518	8631/5734	2
T Cells	GO:0070228	BP	regulation of lymphocyte apoptotic process	3/90	61/18986	0.0491803278688525	10.3748633879781	5.06120043365212	0.00303955066039263	0.0325266858025924	0.0251732901033122	64919/3575/917	3
T Cells	GO:0006089	BP	lactate metabolic process	2/90	18/18986	0.111111111111111	23.4395061728395	6.57325366963704	0.00323615507609618	0.0332912748712215	0.0257650264563865	3945/3939	2
T Cells	GO:2000351	BP	regulation of endothelial cell apoptotic process	3/90	64/18986	0.046875	9.88854166666667	4.9156233195317	0.00348300355054891	0.0348674871565702	0.026984900173749	28984/27250/7128	3
T Cells	GO:0007096	BP	regulation of exit from mitosis	2/90	19/18986	0.105263157894737	22.2058479532164	6.3822635916391	0.00360576453879437	0.0354767886825905	0.0274564552583336	28984/1027	2
T Cells	GO:0045859	BP	regulation of protein kinase activity	7/90	427/18986	0.0163934426229508	3.45828779599271	3.54577351774113	0.00417144531244092	0.0392284402614394	0.0303599608332356	27040/5788/28984/10125/27250/7128/1027	7
T Cells	GO:0006977	BP	DNA damage response, signal transduction by p53 class mediator resulting in cell cycle arrest	2/90	21/18986	0.0952380952380952	20.0910052910053	6.04092768895104	0.00440097287184518	0.0407692113799787	0.0315524056640798	5527/1027	2
T Cells	GO:0048662	BP	negative regulation of smooth muscle cell proliferation	3/90	70/18986	0.0428571428571429	9.04095238095238	4.65139769005124	0.00448370184061175	0.0411263686069905	0.0318288193922607	27250/7128/1027	3
T Cells	GO:0019430	BP	removal of superoxide radicals	2/90	23/18986	0.0869565217391304	18.343961352657	5.74381320758035	0.00526962809467668	0.0467240357727999	0.0361610068251247	6647/7001	2
NK Cells	GO:0001906	BP	cell killing	23/89	264/18986	0.0871212121212121	18.5852059925094	19.7459110135257	3.87171925982946e-23	7.26334533144007e-20	5.82388086557505e-20	3824/10578/3002/5551/4818/2999/3822/3823/3821/22914/9437/11126/6375/3805/1524/3001/8302/3458/2214/8807/3820/3004/259197	23
NK Cells	GO:0030101	BP	natural killer cell activation	11/89	102/18986	0.107843137254902	23.0057281339502	15.2930006069803	1.59815436025169e-12	1.36278980901462e-10	1.09270936880367e-10	3824/4818/3822/3823/3821/22914/9437/11126/2214/259197/51744	11
NK Cells	GO:0006968	BP	cellular defense response	9/89	52/18986	0.173076923076923	36.9217804667243	17.800910323589	2.25229562673742e-12	1.83708982424322e-10	1.47301164787541e-10	10578/5551/3822/3823/9437/3805/1524/3812/6693	9
NK Cells	GO:0002833	BP	positive regulation of response to biotic stimulus	16/89	416/18986	0.0384615384615385	8.20484010371651	10.1969181431834	8.67479754057987e-11	6.02737784671401e-09	4.83285991636984e-09	3824/3822/3823/117157/3821/22914/11126/3805/8302/6352/11314/7294/8807/149628/259197/81926	16
NK Cells	GO:1990858	BP	cellular response to lectin	6/89	23/18986	0.260869565217391	55.6502198339033	17.9972513172987	8.46653668626783e-10	4.81309782528438e-08	3.85922836512814e-08	3824/3822/3823/3821/22914/8302	6
NK Cells	GO:0141061	BP	disruption of cell in another organism	9/89	124/18986	0.0725806451612903	15.4833272924973	11.1042489488583	6.60555793563537e-09	3.44222963534776e-07	2.76004160526987e-07	10578/3002/5551/4818/2999/6375/3001/3458/3004	9
NK Cells	GO:0141060	BP	disruption of anatomical structure in another organism	9/89	127/18986	0.0708661417322835	15.1175794036981	10.9548552088964	8.15663097898022e-09	4.13563235582889e-07	3.31602437239338e-07	10578/3002/5551/4818/2999/6375/3001/3458/3004	9
NK Cells	GO:0035747	BP	natural killer cell chemotaxis	4/89	10/18986	0.4	85.3303370786517	18.3056592078083	9.2717989525643e-08	4.14140353214539e-06	3.32065180531689e-06	22914/6375/6352/6351	4
NK Cells	GO:0007159	BP	leukocyte cell-cell adhesion	12/89	430/18986	0.027906976744186	5.95327933106872	7.12998700480971	7.67850177479691e-07	2.71789987349415e-05	2.17926098037434e-05	22914/11126/6375/1524/30009/6352/430/3458/11314/7525/10077/6693	12
NK Cells	GO:0070098	BP	chemokine-mediated signaling pathway	5/89	93/18986	0.0537634408602151	11.4691313277758	6.94553225109012	7.59138013163699e-05	0.00148781027733378	0.00119295302789248	6846/6375/1524/6352/6351	5
NK Cells	GO:2000353	BP	positive regulation of endothelial cell apoptotic process	3/89	27/18986	0.111111111111111	23.7028714107366	8.10137677541239	0.000268464439137933	0.00412819088379313	0.00331005766633396	11126/8644/356	3
NK Cells	GO:0034694	BP	response to prostaglandin	3/89	37/18986	0.0810810810810811	17.2966899483753	6.80943360465956	0.000689413608558956	0.00868013375608458	0.00695988729516601	8644/5729/7049	3
NK Cells	GO:0030656	BP	regulation of vitamin metabolic process	2/89	12/18986	0.166666666666667	35.5543071161049	8.2170747236018	0.00139092678437696	0.014659430603883	0.0117541950022157	8644/3458	2
NK Cells	GO:0021978	BP	telencephalon regionalization	2/89	13/18986	0.153846153846154	32.819360414866	7.87587820005859	0.00163881767532849	0.0166184970752229	0.0133250097186026	9289/8320	2
NK Cells	GO:0043922	BP	negative regulation by host of viral transcription	2/89	15/18986	0.133333333333333	28.4434456928839	7.29697786471284	0.0021926944846676	0.0200658285523728	0.0160891420723492	6352/6351	2
NK Cells	GO:0051928	BP	positive regulation of calcium ion transport	4/89	120/18986	0.0333333333333333	7.11086142322097	4.60847266444855	0.00245044327981456	0.0221011134275582	0.0177210700751771	6375/6352/6351/9495	4
NK Cells	GO:2000774	BP	positive regulation of cellular senescence	2/89	18/18986	0.111111111111111	23.7028714107366	6.61317695824366	0.00316601454590326	0.027122539181958	0.0217473395191437	3805/51225	2
NK Cells	GO:0001829	BP	trophectodermal cell differentiation	2/89	19/18986	0.105263157894737	22.4553518628031	6.42121175638279	0.00352773587444698	0.0291067927999357	0.0233383497425138	84525/8320	2
NK Cells	GO:0002524	BP	hypersensitivity	2/89	19/18986	0.105263157894737	22.4553518628031	6.42121175638279	0.00352773587444698	0.0291067927999357	0.0233383497425138	2214/6693	2
NK Cells	GO:0045428	BP	regulation of nitric oxide biosynthetic process	3/89	66/18986	0.0454545454545455	9.69662921348315	4.85697902877364	0.00368189241390496	0.0299014293008039	0.0239755035747104	22914/1524/3458	3
NK Cells	GO:0035821	BP	modulation of process of another organism	2/89	21/18986	0.0952380952380952	20.3167469234885	6.07814541950194	0.00430603534038999	0.0342293317736086	0.0274456935834848	5551/3458	2
NK Cells	GO:0051101	BP	regulation of DNA binding	3/89	73/18986	0.0410958904109589	8.76681545328613	4.56276474615424	0.004888009279465	0.0378921711085799	0.0303826240119856	3001/3458/149628	3
NK Cells	GO:1901657	BP	glycosyl compound metabolic process	3/89	75/18986	0.04	8.53303370786517	4.48587499974374	0.00527130452117943	0.0400363047843426	0.0321018289399762	8644/5729/60489	3
NK Cells	GO:0016525	BP	negative regulation of angiogenesis	4/89	160/18986	0.025	5.33314606741573	3.77735816169488	0.00681022456863409	0.0487632873693036	0.0390992804683733	11126/1524/356/10253	4
MCs	GO:1903706	BP	regulation of hemopoiesis	12/91	433/18986	0.0277136258660508	5.78209780981144	6.98566699841769	1.05379430542411e-06	0.00184348894036097	0.00159134243695232	2624/440712/3976/4212/1435/6659/123169/28959/4286/259307/55365/8848	12
MCs	GO:0043603	BP	amide metabolic process	12/91	472/18986	0.0254237288135593	5.30433972806854	6.5717337496831	2.58162134193124e-06	0.00184348894036097	0.00159134243695232	27306/1511/1215/1191/25825/2581/8611/2182/11332/9334/5023/79071	12
MCs	GO:0002274	BP	myeloid leukocyte activation	9/91	247/18986	0.0364372469635627	7.60217110824398	7.24794010073076	2.85960021772643e-06	0.00184348894036097	0.00159134243695232	3815/2624/9173/6571/1511/1191/1435/2241/2205	9
MCs	GO:0006887	BP	exocytosis	10/91	360/18986	0.0277777777777778	5.7954822954823	6.37494279174667	8.72171055506399e-06	0.00337355764269875	0.0029121332505961	3815/2624/6571/8618/29091/5874/10257/5023/6809/2205	10
MCs	GO:0002002	BP	regulation of angiotensin levels in blood	3/91	10/18986	0.3	62.5912087912088	13.5197587054328	1.24750224982021e-05	0.00344518980985997	0.00297396779972672	1359/1511/1215	3
MCs	GO:0046394	BP	carboxylic acid biosynthetic process	9/91	331/18986	0.027190332326284	5.67291922578932	5.95192147755435	2.98242449013366e-05	0.00562663821761048	0.00485704469228227	27306/4056/85414/10170/5742/216/11332/79071/2752	9
MCs	GO:0002443	BP	leukocyte mediated immunity	10/91	485/18986	0.0206185567010309	4.30180129149201	5.11183408620296	0.000108943892749309	0.0131685930360727	0.0113674351250266	3815/2624/6571/1511/1191/8809/259307/1439/196/2205	10
MCs	GO:0035336	BP	long-chain fatty-acyl-CoA metabolic process	3/91	25/18986	0.12	25.0364835164835	8.34570185334062	0.000226965736537285	0.0162574716467818	0.0140338268283873	2182/11332/79071	3
MCs	GO:0035019	BP	somatic stem cell population maintenance	4/91	68/18986	0.0588235294117647	12.2727860374919	6.46250152426432	0.000318164611187026	0.0192290736886159	0.0165989826757442	3815/2624/3976/6659	4
MCs	GO:1901568	BP	fatty acid derivative metabolic process	4/91	79/18986	0.0506329113924051	10.5639170955627	5.91140323758409	0.000563932952074049	0.0320778332150356	0.0276903300925524	3248/2182/11332/79071	4
MCs	GO:0016486	BP	peptide hormone processing	3/91	35/18986	0.0857142857142857	17.8832025117739	6.93785685352222	0.000623869764112799	0.0330991639182978	0.0285719664586188	1511/1215/25825	3
MCs	GO:0032418	BP	lysosome localization	4/91	85/18986	0.0470588235294118	9.81822882999354	5.65458823176591	0.00074354185141471	0.0368720497598987	0.0318288090781034	3815/2624/6571/2205	4
MCs	GO:0042445	BP	hormone metabolic process	6/91	241/18986	0.024896265560166	5.19429118599243	4.54754416417994	0.00106604356445819	0.0468574603105032	0.0404484472064758	1511/1215/10170/25825/216/259307	6
Fib	GO:0030198	BP	extracellular matrix organization	22/97	339/18986	0.0648967551622419	12.7023690052611	15.5795832654087	1.79529961833695e-18	1.25699812663751e-15	1.01022811814564e-15	4060/1278/3491/1281/1282/151887/7373/1284/2192/1295/6423/64094/5156/23213/1277/1291/4313/1303/4239/1306/23768/858	22
Fib	GO:0061448	BP	connective tissue development	14/97	290/18986	0.0482758620689655	9.44912904372556	10.3901849191966	2.47336670327435e-10	1.14516878361602e-07	9.20352768007875e-08	4781/4256/3491/1490/1281/5396/633/6423/3400/23213/1277/947/1291/2202	14
Fib	GO:0071230	BP	cellular response to amino acid stimulus	8/97	91/18986	0.0879120879120879	17.2072051659681	11.1056009053728	2.07699579628901e-08	5.49513744961035e-06	4.41634895631979e-06	1278/1281/1282/5156/1277/1291/4313/1956	8
Fib	GO:0031589	BP	cell-substrate adhesion	13/97	361/18986	0.03601108033241	7.04851929063027	8.31459720374817	3.7826195134684e-08	8.75676417367934e-06	7.03766314742673e-06	3491/1490/1281/151887/2192/1295/9358/1277/947/1009/2199/7070/55742	13
Fib	GO:0001503	BP	ossification	14/97	456/18986	0.0307017543859649	6.00931452342196	7.75907048569856	7.90770847519797e-08	1.46450760960666e-05	1.17699997725578e-05	4256/1278/3491/1490/3488/6423/25937/3400/1277/1291/1009/4313/91851/1956	14
Fib	GO:2000146	BP	negative regulation of cell motility	12/97	398/18986	0.0301507537688442	5.90146609335337	7.08170597568685	8.7410394639727e-07	0.000114958642557579	9.23903152076942e-05	7026/1634/1281/2192/3488/6423/90865/23213/1009/7070/4223/1809	12
Fib	GO:0045765	BP	regulation of angiogenesis	11/97	360/18986	0.0305555555555556	5.98069873997709	6.83704454831313	2.26779701035705e-06	0.000210581534294429	0.000169240814762034	6678/1634/7082/1284/6423/3339/64094/23213/947/358/7058	11
Fib	GO:0030510	BP	regulation of BMP signaling pathway	7/97	124/18986	0.0564516129032258	11.0493847688726	8.04531646014965	3.3751619861504e-06	0.000284127272652297	0.000228348279828549	3491/11167/2200/6423/6424/23213/91851	7
Fib	GO:0050673	BP	epithelial cell proliferation	12/97	482/18986	0.024896265560166	4.87299482397228	6.17197716197791	6.30675648982441e-06	0.000467204520766192	0.00037548436533102	4781/6678/7026/1295/3488/6423/3339/2252/23213/947/858/1956	12
Fib	GO:0035987	BP	endodermal cell differentiation	5/97	52/18986	0.0961538461538462	18.8203806502776	9.22113003655297	6.74160751303263e-06	0.000480209889005248	0.000385936559652961	1284/1295/1291/4313/1303	5
Fib	GO:0006956	BP	complement activation	5/97	67/18986	0.0746268656716418	14.6068625942453	7.99526746061774	2.35816867999286e-05	0.00124780811295622	0.00100284225970223	715/716/730/3075/3426	5
Fib	GO:0141091	BP	transforming growth factor beta receptor superfamily signaling pathway	10/97	397/18986	0.0251889168765743	4.93027603936742	5.67122630784702	3.55807013593015e-05	0.00156893949803396	0.00126093011834718	1278/3491/11167/1281/2200/6423/6424/23213/91851/858	10
Fib	GO:0001894	BP	tissue homeostasis	8/97	270/18986	0.0296296296296296	5.79946544482627	5.69186928129613	7.30797098645616e-05	0.00265379652292486	0.00213281134671806	4781/1490/7082/1281/7373/25937/947/1956	8
Fib	GO:0045598	BP	regulation of fat cell differentiation	6/97	147/18986	0.0408163265306122	7.98905954134231	6.09586259614358	0.000107697204896843	0.003467220801681	0.00278654667135213	5919/10974/6423/25937/3400/862	6
Fib	GO:0009612	BP	response to mechanical stimulus	7/97	222/18986	0.0315315315315315	6.17172842946039	5.55438745549348	0.000143203119855861	0.00442020296621758	0.00355244230659978	4131/90865/1277/1291/4313/358/1956	7
Fib	GO:0048146	BP	positive regulation of fibroblast proliferation	4/97	54/18986	0.0740740740740741	14.4986636120657	7.11829678831684	0.000166459552396603	0.00489338239743666	0.00393272860632911	2192/5156/358/1956	4
Fib	GO:0032963	BP	collagen metabolic process	5/97	111/18986	0.045045045045045	8.81675489922912	5.91876624475595	0.00026219404747232	0.00668922783081897	0.00537601918425487	1278/1277/1291/4313/4239	5
Fib	GO:0031102	BP	neuron projection regeneration	4/97	61/18986	0.0655737704918033	12.8348825418286	6.6343382480856	0.000267280161706589	0.00668922783081897	0.00537601918425487	5396/4131/4313/7070	4
Fib	GO:0032355	BP	response to estradiol	5/97	120/18986	0.0416666666666667	8.15549828178694	5.63478402026403	0.00037604738928774	0.00870549706201117	0.00699646063753768	7026/4131/1277/4313/1956	5
Fib	GO:0003094	BP	glomerular filtration	3/97	29/18986	0.103448275862069	20.2481336651262	7.43343424981282	0.000428942834140804	0.0094571682003425	0.00760056600845987	23213/947/358	3
Fib	GO:0042060	BP	wound healing	9/97	444/18986	0.0202702702702703	3.96753970465311	4.53415559758359	0.000447579070062862	0.00975195809125201	0.00783748365410387	3491/1281/7035/2192/64094/5156/947/358/10398	9
Fib	GO:0000302	BP	response to reactive oxygen species	6/97	200/18986	0.03	5.8719587628866	4.9635011529513	0.000565516652533081	0.0113450251283963	0.0091178046672459	6649/5156/1277/1291/4313/358	6
Fib	GO:0071604	BP	transforming growth factor beta production	3/97	36/18986	0.0833333333333333	16.3109965635739	6.58926216169964	0.000816745508894762	0.0142699309667274	0.0114685019818986	4060/1281/2192	3
Fib	GO:0044854	BP	plasma membrane raft assembly	2/97	10/18986	0.2	39.1463917525773	8.64644957899282	0.00113192208343207	0.0177654211738661	0.0142777682959229	1291/858	2
Fib	GO:0051017	BP	actin filament bundle assembly	5/97	164/18986	0.0304878048780488	5.96743776716118	4.57834123901357	0.00153807601377911	0.0220410178000496	0.0177139929346767	800/1490/7082/5358/1809	5
Fib	GO:0055002	BP	striated muscle cell development	5/97	177/18986	0.0282485875706215	5.52915137748267	4.33817733313588	0.00214812664644482	0.026700205028294	0.0214585028475661	7373/5156/1291/858/10398	5
Fib	GO:0050878	BP	regulation of body fluid levels	7/97	381/18986	0.0183727034120735	3.59612522661471	3.66825883722855	0.00339411330731447	0.0357153286656045	0.0287038051228628	1281/7035/2192/5156/358/10398/1956	7
Fib	GO:0043542	BP	endothelial cell migration	6/97	287/18986	0.0209059233449477	4.09195732605338	3.78226482187792	0.00354699015948844	0.0371131399738564	0.0298272024116364	6678/7026/1634/11167/64094/4223	6
Fib	GO:0018108	BP	peptidyl-tyrosine phosphorylation	5/97	204/18986	0.0245098039215686	4.79735193046291	3.90761437577299	0.00395283402521243	0.0404455724568697	0.0325054219927326	6423/5156/2252/2202/1956	5
Fib	GO:0055093	BP	response to hyperoxia	2/97	20/18986	0.1	19.5731958762887	5.95525617626259	0.00462289436170293	0.0445916685305929	0.0358375692294295	1277/4313	2
Fib	GO:0050807	BP	regulation of synapse organization	6/97	312/18986	0.0192307692307692	3.76407613005551	3.52772972769238	0.00531280946743307	0.0491966156684303	0.0395384872997388	8404/6678/4131/2252/7058/23768	6
Mac	GO:0006909	BP	phagocytosis	15/98	239/18986	0.0627615062761506	12.159081205704	12.505090823508	1.47077203189713e-12	3.16804295670642e-09	2.40122886470784e-09	199/2212/929/4481/64581/2207/9936/2209/7097/22918/11031/7305/5359/3055/4688	15
Mac	GO:0002274	BP	myeloid leukocyte activation	14/98	247/18986	0.0566801619433198	10.9809138230191	11.3728923513534	3.40290707620692e-11	3.66493092107486e-08	2.77784677641944e-08	199/2207/728/712/11326/7097/2896/3576/11006/22918/3606/7305/5359/6348	14
Mac	GO:0002768	BP	immune response-regulating cell surface receptor signaling pathway	15/98	369/18986	0.040650406504065	7.87539406006305	9.60685597514194	6.79672629341343e-10	2.92802968720251e-07	2.21930999601773e-07	2212/929/64581/2207/728/2209/2359/7097/11006/10288/7305/2357/5359/3055/4332	15
Mac	GO:0071621	BP	granulocyte chemotaxis	10/98	129/18986	0.0775193798449612	15.0181933238412	11.5073666575136	1.24462700118138e-09	3.59743706685992e-07	2.72668958153728e-07	1436/2920/2207/3553/2921/7422/728/6349/3576/6348	10
Mac	GO:0071216	BP	cellular response to biotic stimulus	13/98	269/18986	0.0483271375464684	9.36264319854336	9.95008839346484	1.27711338004891e-09	3.59743706685992e-07	2.72668958153728e-07	968/929/64581/2920/3553/2921/114548/7097/3576/942/4360/10288/3055	13
Mac	GO:0070663	BP	regulation of leukocyte proliferation	13/98	270/18986	0.0481481481481481	9.32796674225246	9.92749546896679	1.33609547515689e-09	3.59743706685992e-07	2.72668958153728e-07	199/1436/3553/1438/11326/11006/942/10673/10288/7940/3606/7305/4332	13
Mac	GO:0032642	BP	regulation of chemokine production	9/98	105/18986	0.0857142857142857	16.6058309037901	11.5503302480954	3.57325546291467e-09	5.49770876222728e-07	4.16700693457192e-07	199/1436/64581/3553/9314/7097/11006/3606/3162	9
Mac	GO:0002460	BP	adaptive immune response based on somatic recombination of immune receptors built from immunoglobulin superfamily domains	13/98	400/18986	0.0325	6.29637755102041	7.71154357424944	1.41073398082512e-07	9.80232578934615e-06	7.42970595673942e-06	2212/64581/2207/3553/114548/2209/712/11006/10673/713/714/3606/3383	13
Mac	GO:0019882	BP	antigen processing and presentation	8/98	118/18986	0.0677966101694915	13.1345555171221	9.52417341482372	1.73023949654327e-07	1.12286770750483e-05	8.51081373376333e-06	968/2207/2209/1514/10437/10288/10875/3383	8
Mac	GO:0007159	BP	leukocyte cell-cell adhesion	13/98	430/18986	0.0302325581395349	5.85709539629805	7.33827581068747	3.22792199100132e-07	1.69583999234557e-05	1.28536765289937e-05	199/4973/3553/114548/9314/11326/11006/942/10673/10288/3606/10875/3383	13
Mac	GO:0045766	BP	positive regulation of angiogenesis	9/98	189/18986	0.0476190476190476	9.22546161321672	8.18600984940854	5.82441252575241e-07	2.67773187346622e-05	2.02959592227244e-05	3553/7422/728/9314/84034/2896/3576/3687/3162	9
Mac	GO:0044409	BP	symbiont entry into host	8/98	164/18986	0.0487804878048781	9.45047287207566	7.82880368682761	2.12573757840095e-06	8.03305042785202e-05	6.08867771763597e-05	1508/3576/942/1514/4360/5359/23601/3383	8
Mac	GO:0030217	BP	T cell differentiation	10/98	320/18986	0.03125	6.05420918367347	6.56792103212736	6.06917082212765e-06	0.000184126675364267	0.000139559435806078	2207/9935/3553/114548/11006/942/1514/10288/3606/10875	10
Mac	GO:0008360	BP	regulation of cell shape	7/98	140/18986	0.05	9.68673469387755	7.43081302539528	8.06585943123798e-06	0.000228603437037982	0.000173270747615652	1436/23136/7422/121512/7940/3055/6348	7
Mac	GO:0048143	BP	astrocyte activation	4/98	26/18986	0.153846153846154	29.8053375196232	10.5868272696695	9.14449290267123e-06	0.000253612435888227	0.000192226402806353	3553/728/712/2896	4
Mac	GO:0045730	BP	respiratory burst	4/98	40/18986	0.1	19.3734693877551	8.3789143460889	5.28892805481223e-05	0.000973705216244918	0.000738023159065566	64581/2896/3055/4688	4
Mac	GO:0098883	BP	synapse pruning	3/98	15/18986	0.2	38.7469387755102	10.5343466582244	5.80061114608096e-05	0.00101404595432019	0.000768599557811957	712/713/714	3
Mac	GO:0070098	BP	chemokine-mediated signaling pathway	5/98	93/18986	0.0537634408602151	10.4158437568576	6.55655346381792	0.000119976347219584	0.00170019113099332	0.0012886656131411	2920/2921/6349/3576/6348	5
Mac	GO:0050817	BP	coagulation	7/98	241/18986	0.029045643153527	5.62714878482513	5.20720427180344	0.000252540618641611	0.00309075279860244	0.00234264652818863	2207/5329/2162/5265/84034/7056/5359	7
Mac	GO:0051092	BP	positive regulation of NF-kappaB transcription factor activity	5/98	122/18986	0.040983606557377	7.93994647039143	5.53916744373985	0.000425392203594814	0.00467497350277158	0.00354341196442297	64581/3553/114548/7097/3606	5
Mac	GO:0141061	BP	disruption of cell in another organism	5/98	124/18986	0.0403225806451613	7.81188281764319	5.48162714877947	0.000458317849226875	0.0048872111249242	0.00370427818734176	4069/64581/2920/2921/3576	5
Mac	GO:0141060	BP	disruption of anatomical structure in another organism	5/98	127/18986	0.0393700787401575	7.62735015265949	5.39768826183741	0.000511263619367019	0.00534593124328426	0.00405196665119185	4069/64581/2920/2921/3576	5
Mac	GO:0018108	BP	peptidyl-tyrosine phosphorylation	6/98	204/18986	0.0294117647058824	5.69807923169268	4.85948061375373	0.000662529316841988	0.00631454932954709	0.00478613400289671	1436/1839/7422/11006/3606/3055	6
Mac	GO:0046209	BP	nitric oxide metabolic process	4/98	89/18986	0.0449438202247191	8.70717725292364	5.24951608195825	0.00116498968742502	0.00961451259277198	0.00728735230972455	64581/3553/9314/7097	4
Mac	GO:0038130	BP	ERBB4 signaling pathway	2/98	11/18986	0.181818181818182	35.2244897959184	8.17838939102523	0.00140714030857522	0.0107463454674556	0.00814522886185976	1839/2069	2
Mac	GO:0030574	BP	collagen catabolic process	3/98	45/18986	0.0666666666666667	12.9156462585034	5.7643156991993	0.00161706550640267	0.0120108934510046	0.00910369727923969	1471/1508/1514	3
Mac	GO:0097067	BP	cellular response to thyroid hormone stimulus	2/98	12/18986	0.166666666666667	32.2891156462585	7.80961842435884	0.00168289548370621	0.012287989396282	0.00931372308734464	1508/1514	2
Mac	GO:0031529	BP	ruffle organization	3/98	57/18986	0.0526315789473684	10.1965628356606	5.00869384400962	0.0031887660087294	0.021018433165404	0.0159309924446765	199/1436/3383	3
Mac	GO:0002679	BP	respiratory burst involved in defense response	2/98	17/18986	0.117647058823529	22.7923169267707	6.47486920948268	0.00340999013879301	0.0217956046259945	0.0165200521795032	2896/3055	2
Mac	GO:0043086	BP	negative regulation of catalytic activity	8/98	486/18986	0.0164609053497942	3.18904845888973	3.52138084590185	0.00366380520134913	0.0230755450400761	0.0174901873416205	1471/5329/6546/3553/5265/7422/1475/11006	8
Mac	GO:1903589	BP	positive regulation of blood vessel endothelial cell proliferation involved in sprouting angiogenesis	2/98	22/18986	0.0909090909090909	17.6122448979592	5.61565014601552	0.00569562602005109	0.0318736056163481	0.0241587070864272	7422/3162	2
Mac	GO:0043588	BP	skin development	6/98	324/18986	0.0185185185185185	3.58767951625094	3.38399141137467	0.00667850659026415	0.0362355244217355	0.0274648381850714	9935/9314/1475/10673/3606/2069	6
Mac	GO:0032288	BP	myelin assembly	2/98	24/18986	0.0833333333333333	16.1445578231293	5.34743481207984	0.00675971965539582	0.0363103145579117	0.0275215256215223	23136/7097	2
Mac	GO:0090049	BP	regulation of cell migration involved in sprouting angiogenesis	3/98	80/18986	0.0375	7.26505102040816	4.04478210032221	0.00822202590244808	0.0426752862502968	0.0323458774247228	7422/9314/3162	3
T/B Cells	GO:0007059	BP	chromosome segregation	53/93	429/18986	0.123543123543124	25.2213950923628	35.6016583974705	3.29280266904283e-63	3.8591647281182e-60	2.85607305188557e-60	4288/332/7153/22974/259266/11065/9787/57405/9212/11130/64151/84057/81620/81624/9133/157570/55143/3832/11004/983/56992/701/51203/4605/1062/79682/83540/57082/1063/699/23397/672/891/3833/9055/387103/1894/10403/4085/54892/79019/151246/55839/10592/151648/29127/10051/9232/9918/26271/64946/203068/29901	53
T/B Cells	GO:0000280	BP	nuclear division	43/93	451/18986	0.0953436807095344	19.4644636768948	27.843574352562	4.13056673211001e-45	1.61367473667765e-42	1.19424104816093e-42	4288/332/7153/22974/259266/11065/9787/57405/9212/11130/64151/84057/81620/9133/55143/3832/11004/983/56992/701/51203/4605/1062/83540/57082/1063/1111/699/23397/891/10635/3833/9055/10403/4085/54892/10592/151648/29127/10051/9232/9918/26271	43
T/B Cells	GO:0050000	BP	chromosome localization	19/93	123/18986	0.154471544715447	31.5354489028761	23.8367913522554	1.19084754965611e-23	7.75374071220534e-22	5.73835310477564e-22	332/9787/57405/9212/11130/81620/55143/11004/983/1062/83540/57082/1063/891/3833/1894/10403/151648/29127	19
T/B Cells	GO:0140694	BP	non-membrane-bounded organelle assembly	23/93	425/18986	0.0541176470588235	11.048146742568	14.6986030405176	5.49077551339255e-18	1.12898050906949e-16	8.35530752176448e-17	332/22974/259266/9787/9212/81624/9133/55143/3832/56992/4605/1062/1063/672/3833/9055/387103/10403/29127/26271/64946/203068/29901	23
T/B Cells	GO:0006260	BP	DNA replication	18/93	283/18986	0.0636042402826855	12.9848398495384	14.2516821737038	2.05203057612511e-15	3.94258989380103e-14	2.9178139684678e-14	9768/7083/81620/157570/983/890/1111/51659/23594/4173/672/2237/51053/4176/26271/5111/79915/4172	18
T/B Cells	GO:0034508	BP	centromere complex assembly	6/93	30/18986	0.2	40.8301075268817	15.3177532367938	6.33543648994361e-09	8.07079518066729e-08	5.97299733148002e-08	9787/1062/1063/387103/55839/64946	6
T/B Cells	GO:0031100	BP	animal organ regeneration	5/93	67/18986	0.0746268656716418	15.2351147488365	8.18927768935698	1.92248175277398e-05	0.000162097022607993	0.000119964026072378	7298/983/890/2146/5111	5
T/B Cells	GO:0034502	BP	protein localization to chromosome	6/93	126/18986	0.0476190476190476	9.72145417306708	6.89127600292037	3.6050152989562e-05	0.000281671862025111	0.000208458428515081	9212/157570/983/701/57082/2146	6
T/B Cells	GO:1904666	BP	regulation of ubiquitin protein ligase activity	3/93	21/18986	0.142857142857143	29.1643625192012	9.06002638198923	0.000141948998870208	0.000956116245263703	0.00070759815528767	11065/4085/26271	3
T/B Cells	GO:0070301	BP	cellular response to hydrogen peroxide	4/93	67/18986	0.0597014925373134	12.1880917990692	6.43636473419253	0.000326595255279941	0.0021264979954894	0.00157376894941913	983/1894/2146/5111	4
T/B Cells	GO:0035561	BP	regulation of chromatin binding	2/93	10/18986	0.2	40.8301075268817	8.8390472554343	0.00104119634898265	0.0061320709598375	0.00453819514182334	81620/51053	2
T/B Cells	GO:1904667	BP	negative regulation of ubiquitin protein ligase activity	2/93	10/18986	0.2	40.8301075268817	8.8390472554343	0.00104119634898265	0.0061320709598375	0.00453819514182334	4085/26271	2
T/B Cells	GO:0046686	BP	response to cadmium ion	3/93	51/18986	0.0588235294117647	12.0088551549652	5.5232017046602	0.0019987428651727	0.0108450307314	0.00802614094006972	983/5111/1841	3
T/B Cells	GO:0048144	BP	fibroblast proliferation	4/93	109/18986	0.036697247706422	7.49176284896912	4.76876278886978	0.00202757942620129	0.0109507976382853	0.00810441643070512	983/890/891/1163	4
T/B Cells	GO:0071478	BP	cellular response to radiation	5/93	185/18986	0.027027027027027	5.51758209822726	4.33209284668166	0.00216456940093684	0.0115312515358999	0.00853399610704287	9212/672/10635/1894/5111	5
T/B Cells	GO:0001833	BP	inner cell mass cell proliferation	2/93	15/18986	0.133333333333333	27.2200716845878	7.1273929795439	0.00239102573183269	0.0126228926022879	0.00934189285457628	1111/54892	2
T/B Cells	GO:0085020	BP	protein K6-linked ubiquitination	2/93	16/18986	0.125	25.5188172043011	6.88370347867839	0.00272390957445537	0.0141885423167186	0.0105005917630467	672/29089	2
T/B Cells	GO:0030218	BP	erythrocyte differentiation	4/93	139/18986	0.0287769784172662	5.87483561537867	4.04708730280614	0.00485678104710538	0.0232332546416633	0.0171943612580659	81624/54892/29127/3148	4
T/B Cells	GO:1901659	BP	glycosyl compound biosynthetic process	2/93	25/18986	0.08	16.3320430107527	5.3819012750723	0.00661765398300234	0.029945523042775	0.0221619462791869	7083/1841	2
T/B Cells	GO:1902042	BP	negative regulation of extrinsic apoptotic signaling pathway via death domain receptors	2/93	32/18986	0.0625	12.7594086021505	4.67096211372363	0.010701051873823	0.0456059374404383	0.0337518344269096	672/3148	2
Neu	GO:0030593	BP	neutrophil chemotaxis	11/86	85/18986	0.129411764705882	28.5699042407661	17.1840668582786	1.38205776598893e-13	1.90295027506568e-10	1.592941009725e-10	3579/3577/1441/6279/2919/7130/6280/6283/54210/3576/728	11
Neu	GO:0050729	BP	positive regulation of inflammatory response	10/86	162/18986	0.0617283950617284	13.6276198679299	10.8879639490648	3.13902841428222e-09	6.19330306137883e-07	5.1843532442198e-07	6279/2867/6280/5743/4210/6283/120892/5008/7099/2633	10
Neu	GO:0042742	BP	defense response to bacterium	11/86	342/18986	0.0321637426900585	7.10070719434244	7.67975404824816	4.04671134273062e-07	6.65346789933959e-05	5.5695527164424e-05	6279/2358/6280/6283/54210/133/6556/728/26253/7099/2633	11
Neu	GO:2001242	BP	regulation of intrinsic apoptotic signaling pathway	8/86	189/18986	0.0423280423280423	9.34465362372339	7.7771158793577	2.27372219691583e-06	0.000299070259634328	0.000250348780839364	6279/6280/5743/120892/6648/5329/10105/10625	8
Neu	GO:0002768	BP	immune response-regulating cell surface receptor signaling pathway	10/86	369/18986	0.02710027100271	5.98285750299364	6.52019261598195	6.49194037554064e-06	0.000753446962408334	0.00063070306187141	2215/2358/2867/2357/4332/728/26253/7099/2633/150372	10
Neu	GO:0007204	BP	positive regulation of cytosolic calcium ion concentration	7/86	170/18986	0.0411764705882353	9.09042407660739	7.14752559843522	1.20910773372163e-05	0.0012555629255962	0.00105101940953421	3579/3577/60675/2358/2357/133/728	7
Neu	GO:0045986	BP	negative regulation of smooth muscle contraction	3/86	13/18986	0.230769230769231	50.9463327370304	12.1515283130186	2.48357523393534e-05	0.00222731542570656	0.0018644638957151	5743/80005/5997	3
Neu	GO:0014002	BP	astrocyte development	4/86	44/18986	0.0909090909090909	20.0697674418605	8.54244995441753	4.63876301258025e-05	0.00365411285197898	0.00305882202617175	6279/6280/728/7099	4
Neu	GO:0051770	BP	positive regulation of nitric-oxide synthase biosynthetic process	3/86	16/18986	0.1875	41.3938953488372	10.9034939300592	4.81535398638892e-05	0.00365411285197898	0.00305882202617175	120892/10135/7099	3
Neu	GO:0010042	BP	response to manganese ion	3/86	17/18986	0.176470588235294	38.9589603283174	10.5618543834624	5.8280855571738e-05	0.0042588195571496	0.00356501607766304	5743/120892/6648	3
Neu	GO:0006968	BP	cellular defense response	4/86	52/18986	0.0769230769230769	16.9821109123435	7.78463491816479	8.99940805601888e-05	0.00596528161132839	0.00499347872498426	3579/4332/4688/728	4
Neu	GO:0002762	BP	negative regulation of myeloid leukocyte differentiation	4/86	57/18986	0.0701754385964912	15.4924520603835	7.39161075895266	0.000129067063675848	0.00732374281391576	0.00613063327288597	7130/10221/7099/11025	4
Neu	GO:0002274	BP	myeloid leukocyte activation	7/86	247/18986	0.0283400809716599	6.2565671782318	5.60920244042043	0.000129919411296022	0.00732374281391576	0.00613063327288597	3579/6283/120892/3576/6556/728/7099	7
Neu	GO:0051092	BP	positive regulation of NF-kappaB transcription factor activity	5/86	122/18986	0.040983606557377	9.04784597788791	6.01542479866114	0.000231920756743111	0.0107284026946554	0.00898064066365106	6279/6280/6283/7099/3556	5
Neu	GO:0043405	BP	regulation of MAP kinase activity	5/86	123/18986	0.040650406504065	8.97428625449045	5.98497883848656	0.000240894482817063	0.0107284026946554	0.00898064066365106	6283/120892/10221/7099/5997	5
Neu	GO:0031640	BP	killing of cells of another organism	5/86	124/18986	0.0403225806451613	8.90191297824456	5.95487760030414	0.000250130017209402	0.0107284026946554	0.00898064066365106	2919/6283/54210/3576/2633	5
Neu	GO:0141061	BP	disruption of cell in another organism	5/86	124/18986	0.0403225806451613	8.90191297824456	5.95487760030414	0.000250130017209402	0.0107284026946554	0.00898064066365106	2919/6283/54210/3576/2633	5
Neu	GO:0141060	BP	disruption of anatomical structure in another organism	5/86	127/18986	0.0393700787401575	8.69163156930965	5.86657500779525	0.000279458284215957	0.0114868998907934	0.00961557122664116	2919/6283/54210/3576/2633	5
Neu	GO:0002833	BP	positive regulation of response to biotic stimulus	8/86	416/18986	0.0192307692307692	4.24552772808587	4.51491586388217	0.000593219038627893	0.0209003779145149	0.0174955013459993	6279/2358/2867/6280/4210/4332/26253/7099	8
Neu	GO:0097746	BP	blood vessel diameter maintenance	5/86	154/18986	0.0324675324675325	7.16777408637874	5.18399077358157	0.000675481648064263	0.0228716460603994	0.019145630575275	5743/133/80005/6648/5997	5
Neu	GO:0071347	BP	cellular response to interleukin-1	4/86	88/18986	0.0454545454545455	10.0348837209302	5.73032963856773	0.000684923305516187	0.0228716460603994	0.019145630575275	7850/3576/3556/2633	4
Neu	GO:0045730	BP	respiratory burst	3/86	40/18986	0.075	16.5575581395349	6.64410192341369	0.000785438542068347	0.0249946813467879	0.020922802589223	6280/6556/4688	3
Neu	GO:0045429	BP	positive regulation of nitric oxide biosynthetic process	3/86	42/18986	0.0714285714285714	15.7691029900332	6.46348203347351	0.000906699847383784	0.027480506956553	0.023003662824356	5743/6648/7099	3
Neu	GO:0052548	BP	regulation of endopeptidase activity	6/86	248/18986	0.0241935483870968	5.34114778694674	4.64186406610801	0.000919266831795488	0.027480506956553	0.023003662824356	6279/6280/5743/4210/5329/5265	6
Neu	GO:0045444	BP	fat cell differentiation	6/86	251/18986	0.0239043824701195	5.27730936718243	4.60155162899284	0.000978183660863458	0.0279703820707769	0.0234137324774183	2867/116844/79689/5743/6648/5997	6
Neu	GO:0042554	BP	superoxide anion generation	3/86	45/18986	0.0666666666666667	14.7178294573643	6.21460926899494	0.00110982785029809	0.0308407091357483	0.025816455109232	2358/4688/6648	3
Neu	GO:0071216	BP	cellular response to biotic stimulus	6/86	269/18986	0.0223048327137546	4.92418085934123	4.37250846793835	0.00139519540714023	0.0341717241130195	0.0286048150736669	978/2919/5743/3576/10221/7099	6
Neu	GO:0070486	BP	leukocyte aggregation	2/86	13/18986	0.153846153846154	33.9642218246869	8.01992164126055	0.00153136364223981	0.0351323310016179	0.0294089296777755	6279/6280	2
Neu	GO:0043542	BP	endothelial cell migration	6/86	287/18986	0.0209059233449477	4.61534721659509	4.1629902615609	0.00193623658318585	0.0410773632110289	0.0343854578270357	6286/6280/5743/6283/2752/1960	6
Neu	GO:0018119	BP	peptidyl-cysteine S-nitrosylation	2/86	15/18986	0.133333333333333	29.4356589147287	7.43168747576824	0.00204935332088362	0.0421184802302437	0.0352569666717808	6279/6280	2
Neu	GO:0006826	BP	iron ion transport	3/86	58/18986	0.0517241379310345	11.4190056134723	5.36057688614053	0.00231329310281583	0.0465727274679145	0.0389855733439101	79689/51312/6556	3
Neu	GO:1990748	BP	cellular detoxification	4/86	125/18986	0.032	7.06455813953488	4.58876098464108	0.00250785766156048	0.0493985538462201	0.0413510448874113	6280/5743/6556/6648	4
B Cells	GO:0042613	CC	MHC class II protein complex	10/91	17/19960	0.588235294117647	129.023917259211	35.7373551398453	4.41337692726223e-20	7.01726931434695e-18	5.29605231271468e-18	3122/3123/3117/972/3119/3115/3109/3113/3112/3108	10
B Cells	GO:0071753	CC	IgM immunoglobulin complex	6/91	10/19960	0.6	131.604395604396	27.9568620893178	1.57181918157684e-12	8.33064166235725e-11	6.28727672630735e-11	973/3507/974/3514/3539/3512	6
B Cells	GO:0098553	CC	lumenal side of endoplasmic reticulum membrane	7/91	35/19960	0.2	43.8681318681319	17.1779563756337	1.962093428254e-10	7.79932137730963e-09	5.88628028476199e-09	3122/3123/3117/972/3119/3115/3113	7
B Cells	GO:0012507	CC	ER to Golgi transport vesicle membrane	7/91	64/19960	0.109375	23.9903846153846	12.4668122207076	1.62873801295888e-08	3.69956205800659e-07	2.7921223079295e-07	3122/3123/3117/972/3119/3115/3113	7
T Cells	GO:0042105	CC	alpha-beta T cell receptor complex	6/93	12/19960	0.5	107.311827956989	25.2038708959321	7.84705908514264e-12	1.20060004002682e-09	1.12336845850463e-09	915/28755/917/916/28638/28639	6
T Cells	GO:1990907	CC	beta-catenin-TCF complex	2/93	13/19960	0.153846153846154	33.0190239867659	7.90106599411902	0.00162012148916216	0.0309848234802263	0.0289916477007966	6932/51176	2
NK Cells	GO:0009897	CC	external side of plasma membrane	16/94	407/19960	0.0393120393120393	8.3475351560458	10.3017327122008	7.1653066388855e-11	1.06046538255505e-08	1.0333126416077e-08	3824/3822/3823/3821/22914/4684/343413/1524/6966/356/3560/8302/7049/2214/51744/6693	16
NK Cells	GO:0044194	CC	cytolytic granule	5/94	14/19960	0.357142857142857	75.8358662613982	19.2674393679995	4.02727157456427e-09	2.98018096517756e-07	2.90387476692266e-07	10578/3002/5551/4818/2999	5
Fib	GO:0062023	CC	collagen-containing extracellular matrix	38/99	430/19960	0.0883720930232558	17.8172421893352	24.8899666921672	9.59347382392e-38	1.439021073588e-35	1.16131525236926e-35	8404/6678/4256/4060/1634/1278/3491/1490/5919/7078/6649/3490/1281/1282/2200/151887/5549/7373/1284/2192/633/1295/3910/6423/3339/64094/8076/23213/1277/1291/4313/2202/2199/1303/1293/7058/4239/1306	38
Fib	GO:0005788	CC	endoplasmic reticulum lumen	20/99	314/19960	0.0636942675159236	12.8417937335135	14.9324708940397	6.57493009468207e-17	3.28746504734104e-15	2.65304196802961e-15	8404/1278/3491/11167/3490/1281/1282/2200/7373/1284/1295/3488/54587/1277/1291/91851/1303/1293/493869/1306	20
Fib	GO:0005581	CC	collagen trimer	12/99	86/19960	0.13953488372093	28.1324876673714	17.8025669559398	1.25996580743546e-14	4.72487177788298e-13	3.8130544172389e-13	4060/1278/1281/1282/7373/1284/1295/1277/1291/1303/1293/1306	12
Fib	GO:0005901	CC	caveola	4/99	82/19960	0.0487804878048781	9.83493471298349	5.65992085497107	0.000740541076090924	0.00756811769881569	0.00610760375693898	284119/7035/112464/858	4
Fib	GO:0031089	CC	platelet dense granule lumen	2/99	14/19960	0.142857142857143	28.8023088023088	7.34688774055157	0.0021316912992597	0.0188090408758208	0.0151792259699607	5919/7078	2
Fib	GO:0005925	CC	focal adhesion	7/99	424/19960	0.0165094339622642	3.3285687059272	3.42168946200175	0.00517948178805151	0.0388461134103863	0.0313494950329434	9358/3339/7070/55742/23768/858/1956	7
Fib	GO:0030016	CC	myofibril	5/99	243/19960	0.0205761316872428	4.14848069169057	3.4863435707625	0.00726386225248147	0.0477668263318096	0.0385486668642674	800/1291/4313/55742/10398	5
Fib	GO:0046930	CC	pore complex	2/99	26/19960	0.0769230769230769	15.5089355089355	5.22650569559332	0.00732424670421081	0.0477668263318096	0.0385486668642674	730/947	2
Mac	GO:0030667	CC	secretory granule membrane	16/99	320/19960	0.05	10.0808080808081	11.561526401186	4.46083624786801e-12	6.86968782171673e-10	5.11822264229066e-10	2212/968/929/2207/5329/4973/728/7097/22918/3687/11031/10288/7305/2357/53831/23601	16
Mac	GO:0009897	CC	external side of plasma membrane	16/99	407/19960	0.0393120393120393	7.92594247139702	9.96680164084717	1.60843801119847e-10	1.23849726862282e-08	9.2273549063491e-09	2212/929/2207/5329/9936/1508/9332/1438/2209/2217/942/3687/7056/3597/10462/3383	16
Mac	GO:0062023	CC	collagen-containing extracellular matrix	12/99	430/19960	0.027906976744186	5.62649753347428	6.84733966563161	1.45980784445747e-06	3.74684013410751e-05	2.79156236922569e-05	7045/1508/2162/5265/712/84034/1514/713/714/5359/10875/3383	12
Mac	GO:0005581	CC	collagen trimer	5/99	86/19960	0.0581395348837209	11.7218698614047	7.03499098352389	6.87053445135654e-05	0.00119280522149058	0.00088869288545778	4481/712/84034/713/714	5
Mac	GO:0005775	CC	vacuolar lumen	6/99	178/19960	0.0337078651685393	6.79605039155601	5.48394999045258	0.000260885308706952	0.00309048750314389	0.00230255049789941	4069/1508/2896/1514/10437/4332	6
Mac	GO:0045121	CC	membrane raft	7/99	293/19960	0.0238907849829352	4.81676836625642	4.64672516048619	0.000643505136064275	0.0064471107062028	0.00480338391644638	929/4973/7097/5359/3055/51338/3383	7
Mac	GO:0098890	CC	extrinsic component of postsynaptic membrane	2/99	12/19960	0.166666666666667	33.6026936026936	7.97592123406441	0.00155609028690273	0.011981895209151	0.00892704427749463	712/714	2
Mac	GO:1905370	CC	serine-type endopeptidase complex	2/99	19/19960	0.105263157894737	21.2227538543328	6.22630025594568	0.00394156234715104	0.0252916917275525	0.0188434340280467	5329/7056	2
Mac	GO:0005802	CC	trans-Golgi network	5/99	269/19960	0.0185873605947955	3.74751229769817	3.20308401104852	0.010969195324554	0.0476034821220771	0.0354667091681914	64231/58475/7045/2896/11031	5
T/B Cells	GO:0098687	CC	chromosomal region	38/93	404/19960	0.0940594059405941	20.1873735760673	26.6569782131999	4.79307893231193e-40	6.2310026120055e-38	3.83446314584954e-38	332/7153/57405/9212/11130/64151/81620/157570/55143/11004/983/701/1062/79682/83540/57082/1063/1111/699/4173/891/10635/387103/10403/4085/79019/2237/151246/55839/151648/10051/3070/4176/9918/64946/2146/5111/4172	38
T/B Cells	GO:0030496	CC	midbody	12/93	207/19960	0.0579710144927536	12.441951067477	11.3217469665235	2.24388112380126e-10	2.65185950994694e-09	1.63191354458273e-09	332/259266/9212/55165/55143/983/79801/1062/1063/9055/1894/29127	12
T/B Cells	GO:0000307	CC	cyclin-dependent protein kinase holoenzyme complex	6/93	59/19960	0.101694915254237	21.8261344997266	10.9607921497416	3.20963247024629e-07	2.19606432174746e-06	1.35142419799844e-06	9133/983/890/891/1163/5111	6
T/B Cells	GO:0045171	CC	intercellular bridge	6/93	92/19960	0.0652173913043478	13.9971949509116	8.54891873305191	4.49050947112922e-06	2.77983919641333e-05	1.71067027471589e-05	22974/55165/55143/1062/9055/203068	6
T/B Cells	GO:0042555	CC	MCM complex	3/93	11/19960	0.272727272727273	58.5337243401759	13.0587913556943	1.57259303247757e-05	8.88856931400367e-05	5.46988880861764e-05	4173/4176/4172	3
T/B Cells	GO:0045120	CC	pronucleus	3/93	14/19960	0.214285714285714	45.9907834101382	11.5213768851903	3.43421163754998e-05	0.000171710581877499	0.000105668050386153	890/1063/2146	3
Neu	GO:0030667	CC	secretory granule membrane	16/90	320/19960	0.05	11.0888888888889	12.2444504127345	9.64613539657975e-13	1.78453504836725e-10	1.51292018325304e-10	2215/3579/3577/2358/64386/4311/222487/199675/2357/6556/728/5329/6809/10970/150372/11025	16
Neu	GO:0009897	CC	external side of plasma membrane	8/90	407/19960	0.0196560196560197	4.35926835926836	4.60815325452822	0.000503411105252281	0.00716392726705169	0.00607354288927853	2215/3579/3577/1441/1439/5329/26253/7099	8
B Cells	GO:0023026	MF	MHC class II protein complex binding	11/91	27/18737	0.407407407407407	83.8856328856329	30.1085985680453	2.3214614802636e-19	5.82686831546163e-17	4.6917958337959e-17	931/3122/3123/3117/972/3119/3115/3109/3113/3112/3108	11
B Cells	GO:0003823	MF	antigen binding	16/91	177/18737	0.0903954802259887	18.6125287142236	16.4469607683941	2.84803901007898e-16	2.38285930509941e-14	1.91867891205321e-14	3507/3495/3122/3123/3117/3119/3115/3109/3113/958/3112/3538/3514/3108/3539/3512	16
B Cells	GO:0032395	MF	MHC class II receptor activity	6/91	10/18737	0.6	123.540659340659	27.0777392994573	2.29493876902287e-12	1.15205926204948e-10	9.27638407689243e-11	3122/3123/3117/3119/3113/3112	6
B Cells	GO:0005543	MF	phospholipid binding	11/91	494/18737	0.0222672064777328	4.58484228322285	5.64094277376957	2.70499041729322e-05	0.000754391771933999	0.000607436444585145	3507/6643/9873/114884/80183/26228/92017/695/653361/3708/3512	11
B Cells	GO:0034987	MF	immunoglobulin receptor binding	3/91	19/18737	0.157894736842105	32.5106998264893	9.60000419218167	0.000101503085018502	0.0025477274339644	0.00205143077090025	3507/10863/3512	3
B Cells	GO:0043274	MF	phospholipase binding	3/91	23/18737	0.130434782608696	26.8566650740564	8.66801013603799	0.000182921218678802	0.00417392962621631	0.00336084918529474	55024/695/29760	3
B Cells	GO:0035591	MF	signaling adaptor activity	5/91	128/18737	0.0390625	8.04301167582418	5.58557863552649	0.000399975793476354	0.00827697018802129	0.00666461847808802	55024/26228/29760/9447/79368	5
B Cells	GO:0140031	MF	phosphorylation-dependent protein binding	2/91	11/18737	0.181818181818182	37.4365634365634	8.44457	0.00124706526366026	0.0208675587452483	0.016802563552475	4067/5336	2
B Cells	GO:0004715	MF	non-membrane spanning protein tyrosine kinase activity	3/91	45/18737	0.0666666666666667	13.7267399267399	5.97120298875758	0.00135678355736326	0.0212845420561361	0.0171383186193254	640/695/4067	3
B Cells	GO:0005068	MF	transmembrane receptor protein tyrosine kinase adaptor activity	2/91	17/18737	0.117647058823529	24.2236586942469	6.69219325436021	0.00302575714816217	0.0421925024549281	0.0339734135933998	26228/29760	2
B Cells	GO:0042834	MF	peptidoglycan binding	2/91	19/18737	0.105263157894737	21.6737998843262	6.29844994400965	0.0037805194755562	0.0474455194182304	0.0382031441740416	3507/3512	2
T Cells	GO:0030159	MF	signaling receptor complex adaptor activity	5/90	51/18737	0.0980392156862745	20.4106753812636	9.64323544864028	4.51005384040144e-06	0.00119065421386598	0.00103968609583991	917/916/50852/27040/5295	5
T Cells	GO:0042608	MF	T cell receptor binding	3/90	11/18737	0.272727272727273	56.7787878787879	12.8557705836234	1.71970677645652e-05	0.00227001294492261	0.00198218833707357	917/916/3932	3
T Cells	GO:0019902	MF	phosphatase binding	7/90	191/18737	0.0366492146596859	7.62995927865038	6.39819725327377	3.74948516327937e-05	0.00247466020776439	0.00216088750199522	11123/3932/8631/6774/6647/5295/1027	7
T Cells	GO:0043548	MF	phosphatidylinositol 3-kinase binding	3/90	26/18737	0.115384615384615	24.0217948717949	8.16079677124172	0.000257205511196453	0.0113170424926439	0.00988210648281109	3932/10870/5295	3
T Cells	GO:0030971	MF	receptor tyrosine kinase binding	4/90	82/18737	0.0487804878048781	10.1555555555556	5.77230419497781	0.000654155715420753	0.0246710155530112	0.0215428724326534	914/50852/2323/5295	4
T Cells	GO:0004715	MF	non-membrane spanning protein tyrosine kinase activity	3/90	45/18737	0.0666666666666667	13.8792592592593	6.00930800934608	0.0013142503550763	0.0385304728211406	0.0336450300950151	2534/3932/3702	3
T Cells	GO:0043014	MF	alpha-tubulin binding	3/90	45/18737	0.0666666666666667	13.8792592592593	6.00930800934608	0.0013142503550763	0.0385304728211406	0.0336450300950151	2534/10123/27436	3
T Cells	GO:0035014	MF	phosphatidylinositol 3-kinase regulator activity	2/90	12/18737	0.166666666666667	34.6981481481481	8.11224303574724	0.00145948760686139	0.0385304728211406	0.0336450300950151	113791/5295	2
T Cells	GO:0001222	MF	transcription corepressor binding	3/90	49/18737	0.0612244897959184	12.7462585034014	5.71967549336286	0.00168294562088901	0.0403906949013363	0.0352693866961429	51176/2113/6095	3
NK Cells	GO:0140375	MF	immune receptor activity	12/93	154/18737	0.0779220779220779	15.6992040217847	12.9361973037692	1.44863145746128e-11	3.30287972301171e-09	3.01925293239298e-09	3824/51348/3822/3821/22914/11126/3805/1524/3560/2214/8807/259197	12
NK Cells	GO:0042287	MF	MHC protein binding	5/93	42/18737	0.119047619047619	23.9848950332821	10.5320958105683	1.98830208429143e-06	0.000226666437609223	0.000207202006678791	3824/22914/343413/3812/51744	5
NK Cells	GO:0023023	MF	MHC protein complex binding	4/93	37/18737	0.108108108108108	21.7808776518454	8.93622942646467	3.31329164150131e-05	0.00202121924001735	0.00184765193685797	3824/3822/3821/11126	4
NK Cells	GO:0030246	MF	carbohydrate binding	7/93	280/18737	0.025	5.03682795698925	4.80672267862034	0.000489233649446152	0.0139431590092153	0.0127458240250445	3824/51348/3822/3823/3821/22914/3820	7
NK Cells	GO:0004715	MF	non-membrane spanning protein tyrosine kinase activity	3/93	45/18737	0.0666666666666667	13.431541218638	5.89676351373813	0.00144442997919021	0.032278796359262	0.0295069329599902	4145/7294/7525	3
NK Cells	GO:0008179	MF	adenylate cyclase binding	2/93	12/18737	0.166666666666667	33.578853046595	7.97307531544047	0.00155731035066615	0.032278796359262	0.0295069329599902	9495/154	2
NK Cells	GO:0004252	MF	serine-type endopeptidase activity	5/93	178/18737	0.0280898876404494	5.6593572550441	4.41132537841252	0.00193701334510167	0.0368032535569317	0.0336428633622921	3002/2999/3001/11098/3004	5
Fib	GO:0005201	MF	extracellular matrix structural constituent	28/95	166/18737	0.168674698795181	33.2679771718453	29.8100105503514	1.76750776330388e-35	3.41128998317648e-33	2.90243380079374e-33	6678/4256/4060/1634/1278/3491/3490/1281/1282/2200/5549/7373/1284/2192/633/1295/3910/3339/8076/1277/1291/2202/2199/1303/1293/7058/4239/1306	28
Fib	GO:0005539	MF	glycosaminoglycan binding	16/95	246/18737	0.0650406504065041	12.8280701754386	13.3307700303027	1.04900896830953e-13	5.94805069341514e-12	5.0607903363663e-12	1634/3491/1490/6649/11167/2200/151887/5549/633/3075/64094/2252/23213/7058/1809/8839	16
Fib	GO:0019838	MF	growth factor binding	13/95	132/18737	0.0984848484848485	19.424322169059	15.164134829825	1.23275662039692e-13	5.94805069341514e-12	5.0607903363663e-12	1278/3491/1490/3490/1281/1282/3488/5156/3489/1277/1291/91851/1956	13
Fib	GO:0005178	MF	integrin binding	11/95	161/18737	0.0683229813664596	13.4754494932985	11.3487238609471	5.60676727738421e-10	1.35263260566894e-08	1.15086275693676e-08	3491/1490/1281/2200/2192/6423/9358/3339/7070/1956/8839	11
Fib	GO:0005518	MF	collagen binding	6/95	69/18737	0.0869565217391304	17.1505720823799	9.59439400672301	1.34205917502804e-06	2.15847850650343e-05	1.83650202898574e-05	8404/6678/4060/7373/3339/1291	6
Fib	GO:0004714	MF	transmembrane receptor protein tyrosine kinase activity	4/95	60/18737	0.0666666666666667	13.1487719298246	6.72834782731858	0.000243317853190266	0.00335431040469438	0.00285395376674297	5157/5156/2202/1956	4
Mac	GO:0005125	MF	cytokine activity	12/99	238/18737	0.0504201680672269	9.54265342500637	9.66637239461929	4.66170063531915e-09	1.05241096362393e-06	8.41193301346051e-07	2920/3553/2921/7422/58191/6349/2896/3576/10673/3606/3557/6348	12
Mac	GO:0140375	MF	immune receptor activity	10/99	154/18737	0.0649350649350649	12.2897809261446	10.2528438729119	8.73370094293715e-09	1.05241096362393e-06	8.41193301346051e-07	2212/2207/728/1438/2209/2359/11006/10288/2357/3597	10
Mac	GO:0019864	MF	IgG binding	4/99	11/18737	0.363636363636364	68.8227731864095	16.3985617320134	2.35181439623995e-07	1.1621301656473e-05	9.28891986518699e-06	2212/2207/2209/2217	4
Mac	GO:0038024	MF	cargo receptor activity	5/99	65/18737	0.0769230769230769	14.5586635586636	7.98058129291431	2.38992856588622e-05	0.000719965980473222	0.000575469641522602	4481/4973/9332/58191/4360	5
Mac	GO:0001618	MF	virus receptor activity	5/99	79/18737	0.0632911392405063	11.9786472318118	7.12666286043803	6.15135641437975e-05	0.0013122788430753	0.00104890599817768	942/4360/5359/23601/3383	5
Mac	GO:0001540	MF	amyloid-beta binding	5/99	83/18737	0.0602409638554217	11.4013630278691	6.92149161013777	7.79365971974186e-05	0.00144482460958291	0.00115484998276337	1471/4481/712/7097/10288	5
Mac	GO:0030297	MF	transmembrane receptor protein tyrosine kinase activator activity	3/99	18/18737	0.166666666666667	31.543771043771	9.44874151733115	0.000110216222939198	0.00156247704284393	0.00124888970884664	1839/7422/2069	3
Mac	GO:0001968	MF	fibronectin binding	3/99	30/18737	0.1	18.9262626262626	7.16151146297832	0.000523724620837576	0.00664303334851873	0.00530978424450285	7422/11006/1514	3
Mac	GO:0042834	MF	peptidoglycan binding	2/99	19/18737	0.105263157894737	19.9223817118554	6.01421930729349	0.00445690718512878	0.0358038210538679	0.0286180356097743	114548/7097	2
T/B Cells	GO:0008017	MF	microtubule binding	16/92	280/18737	0.0571428571428571	11.6378881987578	12.5980996697473	4.59341710912217e-13	5.85585185033558e-11	5.11165501698099e-11	332/51512/9787/81624/3832/11004/56992/51203/1062/83540/57082/1063/3833/9055/10403/29127	16
T/B Cells	GO:0003697	MF	single-stranded DNA binding	7/92	120/18737	0.0583333333333333	11.8803442028986	8.39903840217697	2.06971332081802e-06	0.000141430410255898	0.000123456584048794	4173/10635/10592/10051/4176/3148/4172	7
T/B Cells	GO:0016887	MF	ATP hydrolysis activity	10/92	418/18737	0.0239234449760766	4.87232161431246	5.62418811813239	3.87401959597588e-05	0.00100574009419252	0.000877924600835577	11004/56992/4173/3833/10592/10051/4176/29028/79915/4172	10
T/B Cells	GO:0016538	MF	cyclin-dependent protein serine/threonine kinase regulator activity	4/92	47/18737	0.0851063829787234	17.3330249768733	7.87520854341377	8.25975686113377e-05	0.00181662220293994	0.00158575493966516	9133/890/891/1163	4
T/B Cells	GO:0070182	MF	DNA polymerase binding	3/92	21/18737	0.142857142857143	29.0947204968944	9.04855027271972	0.000142901387398831	0.00266316221970549	0.00232471156533983	81620/55215/5111	3
T/B Cells	GO:0042393	MF	histone binding	6/92	249/18737	0.0240963855421687	4.90754321634363	4.36023258224252	0.00142595168650799	0.0194880063822759	0.0170113534530778	55723/54892/1163/9918/29028/2146	6
T/B Cells	GO:0005542	MF	folic acid binding	2/92	13/18737	0.153846153846154	31.3327759197324	7.68485496293521	0.00179577020028306	0.0216548759445898	0.0189028442135059	7298/1719	2
T/B Cells	GO:1990825	MF	sequence-specific mRNA binding	2/92	14/18737	0.142857142857143	29.0947204968944	7.38672912819356	0.00208838246980206	0.0237843559060791	0.0207616970682077	7298/1719	2
T/B Cells	GO:0000900	MF	mRNA regulatory element binding translation repressor activity	2/92	18/18737	0.111111111111111	22.6292270531401	6.4489214744712	0.00346669101178894	0.032303257155306	0.0281979651676612	7298/1719	2
Neu	GO:0140375	MF	immune receptor activity	10/89	154/18737	0.0649350649350649	13.6706551875091	10.9073395049399	3.05757143978615e-09	8.50004860260551e-07	7.37035641801083e-07	2215/3579/3577/1441/2358/7850/2357/728/1439/3556	10
Neu	GO:0050786	MF	RAGE receptor binding	4/89	11/18737	0.363636363636364	76.5556690500511	17.3164235798721	1.52999981355308e-07	2.12669974083877e-05	1.84405240686134e-05	6279/6280/2357/6283	4
Neu	GO:0036041	MF	long-chain fatty acid binding	3/89	17/18737	0.176470588235294	37.1520158625248	10.3019958192218	6.71315001391449e-05	0.00373251140773645	0.00323644495407667	6279/6280/6809	3
Neu	GO:0048306	MF	calcium-dependent protein binding	4/89	79/18737	0.0506329113924051	10.6596501208932	5.94373871156803	0.00054460430447764	0.0216285709492548	0.0187540429662225	6286/6279/6280/6283	4
Neu	GO:0005381	MF	iron ion transmembrane transporter activity	2/89	10/18737	0.2	42.1056179775281	8.98223448706248	0.000979374521353648	0.0340332646170393	0.0295101007092086	51312/6556	2
Neu	GO:0004126	MF	cytidine deaminase activity	2/89	12/18737	0.166666666666667	35.0880149812734	8.16016111946872	0.0014275623196704	0.0401503533844466	0.0348142026695883	978/200315	2

## Sheet: TAD
Cluster	ID	ID1	Description	GeneRatio	BgRatio	RichFactor	FoldEnrichment	zScore	pvalue	p.adjust	qvalue	geneID	Count
VSMCs	GO:0006936	BP	muscle contraction	20/92	358/18986	0.0558659217877095	11.5290259897984	14.0340770087694	4.62090503651012e-16	7.19012823680974e-13	6.00717654746315e-13	4629/5350/25802/59/4638/7169/10398/1264/5592/8654/6442/4660/93649/7168/1756/800/255743/23336/3778/477	20
VSMCs	GO:0031032	BP	actomyosin structure organization	10/92	216/18986	0.0462962962962963	9.55414653784219	8.82284569658345	9.4346729229019e-08	2.44672517800589e-05	2.04417913329541e-05	4629/25802/10398/1264/10580/4628/11346/1465/7168/1466	10
VSMCs	GO:0007178	BP	cell surface receptor protein serine/threonine kinase signaling pathway	13/92	425/18986	0.0305882352941176	6.31248081841432	7.72909087443299	1.32565969135573e-07	2.94675211392787e-05	2.46193942680349e-05	8516/27122/11030/4052/11117/93649/56937/7041/4856/222663/4053/54829/255743	13
VSMCs	GO:0042692	BP	muscle cell differentiation	13/92	432/18986	0.0300925925925926	6.21019524959742	7.64388869900167	1.59982682634974e-07	3.11166317725025e-05	2.59971859281834e-05	4629/8516/25802/10398/5592/10290/1465/93649/7168/4856/1756/1466/255743	13
VSMCs	GO:0070527	BP	platelet aggregation	6/92	77/18986	0.0779220779220779	16.0807453416149	9.25275679232175	1.9737491478306e-06	0.000219368119573172	0.00018327670658427	10398/5592/114897/11117/1465/7414	6
VSMCs	GO:0060537	BP	muscle tissue development	11/92	447/18986	0.0246085011185682	5.07844567649061	6.0889519972184	1.05445159558551e-05	0.000713359427274372	0.00059599438011355	4629/5350/8516/4638/5592/1465/93649/6840/7168/1756/1466	11
VSMCs	GO:0007517	BP	muscle organ development	10/92	369/18986	0.02710027100271	5.59267114410275	6.21671476717856	1.19244606300845e-05	0.000773102530850481	0.000645908284129579	4638/6876/6442/10290/2273/93649/6840/7168/1756/3679	10
VSMCs	GO:0141091	BP	transforming growth factor beta receptor superfamily signaling pathway	10/92	397/18986	0.0251889168765743	5.19822582411565	5.89888995386054	2.23780266356304e-05	0.00112323256274325	0.000938433375042564	8516/27122/4052/93649/56937/7041/222663/4053/54829/255743	10
VSMCs	GO:1904706	BP	negative regulation of vascular associated smooth muscle cell proliferation	4/92	42/18986	0.0952380952380952	19.6542443064182	8.44507910200668	5.01902911238383e-05	0.00229694391143213	0.00191904054297029	1264/5592/93649/7168	4
VSMCs	GO:0097746	BP	blood vessel diameter maintenance	6/92	154/18986	0.038961038961039	8.04037267080745	6.12131945869803	0.000103700637876542	0.00393556567160729	0.00328806900584157	59/5592/6649/3779/3778/477	6
VSMCs	GO:0014909	BP	smooth muscle cell migration	5/92	100/18986	0.05	10.3184782608696	6.51946957049872	0.000125412721727424	0.00453819058157843	0.00379154740106167	5592/93649/7168/4856/5154	5
VSMCs	GO:0050817	BP	coagulation	7/92	241/18986	0.029045643153527	5.99413674905286	5.44456877101216	0.000170533915820022	0.00541532189828479	0.00452436919522508	10398/5592/114897/11117/1465/7414/5154	7
VSMCs	GO:0010881	BP	regulation of cardiac muscle contraction by regulation of the release of sequestered calcium ion	3/92	23/18986	0.130434782608696	26.9177693761815	8.67851214271995	0.000181768689988695	0.00565664163244819	0.00472598593970607	5350/1756/477	3
VSMCs	GO:0050866	BP	negative regulation of cell activation	6/92	219/18986	0.0273972602739726	5.65396069088743	4.83375461890967	0.000687267302055878	0.0146491496164239	0.0122390067489403	5592/8654/114897/11117/5074/5154	6
VSMCs	GO:0048251	BP	elastic fiber assembly	2/92	11/18986	0.181818181818182	37.5217391304348	8.45462129649998	0.00124163082635129	0.0214664173978067	0.0179346674917408	4629/11117	2
VSMCs	GO:0070296	BP	sarcoplasmic reticulum calcium ion transport	3/92	45/18986	0.0666666666666667	13.7579710144928	5.97893283659943	0.00134843348781101	0.022085921126673	0.0184522477279401	5350/1756/477	3
VSMCs	GO:0014854	BP	response to inactivity	2/92	12/18986	0.166666666666667	34.3949275362319	8.07474728696439	0.0014852630783143	0.0233441348470409	0.0195034545637231	6442/114907	2
VSMCs	GO:0070593	BP	dendrite self-avoidance	2/92	14/18986	0.142857142857143	29.4813664596273	7.43884552933425	0.00203498697584895	0.0282200409234006	0.0235771550131239	91624/23022	2
VSMCs	GO:0030007	BP	intracellular potassium ion homeostasis	2/92	15/18986	0.133333333333333	27.5159420289855	7.16877314279493	0.00234067265222548	0.0306057701417046	0.0255703735117069	3778/477	2
VSMCs	GO:0016049	BP	cell growth	8/92	490/18986	0.0163265306122449	3.36929902395741	3.70779970934216	0.00260167372890242	0.0326468090497756	0.027275611673977	2487/5592/4131/2273/147906/7414/93649/4856	8
VSMCs	GO:0046890	BP	regulation of lipid biosynthetic process	5/92	196/18986	0.0255102040816327	5.26452972493345	4.18767578248944	0.00265147655861137	0.0329308781835085	0.0275129444977899	27122/5592/10580/83643/5154	5
VSMCs	GO:0010832	BP	negative regulation of myotube differentiation	2/92	16/18986	0.125	25.7961956521739	6.92386576097791	0.00266663923593964	0.0329308781835085	0.0275129444977899	93649/4856	2
VSMCs	GO:0043462	BP	regulation of ATP-dependent activity	3/92	63/18986	0.0476190476190476	9.82712215320911	4.89701771980709	0.00354404018545799	0.0417767161255503	0.0349034260689045	5350/7169/7168	3
VSMCs	GO:1902931	BP	negative regulation of alcohol biosynthetic process	2/92	19/18986	0.105263157894737	21.7231121281465	6.30622866291226	0.00376423756607128	0.0439517726495093	0.0367206326763253	27122/5592	2
VSMCs	GO:0071383	BP	cellular response to steroid hormone stimulus	5/92	213/18986	0.0234741784037559	4.84435599101857	3.93716682906735	0.00378504982971353	0.0439517726495093	0.0367206326763253	114907/5139/25959/56937/477	5
Fib	GO:0030198	BP	extracellular matrix organization	17/94	339/18986	0.0501474926253687	10.1287265423963	11.9628820413097	7.74451430017302e-13	5.04277224612608e-10	4.02669015654886e-10	2192/4060/6423/25890/4313/151887/83716/3908/1513/5212/4015/23768/1278/5156/1277/7148/10630	17
Fib	GO:0006956	BP	complement activation	7/94	67/18986	0.104477611940299	21.1022546840267	11.6268840856022	3.96893023801393e-08	1.76319725823769e-05	1.40792577916915e-05	718/1675/716/715/730/3075/79987	7
Fib	GO:0010810	BP	regulation of cell-substrate adhesion	10/94	223/18986	0.0448430493273543	9.05734185669306	8.5373550192744	1.56149667589975e-07	5.43564216567745e-05	4.34039963233907e-05	2192/25890/151887/347/2199/5212/1277/4653/6695/10630	10
Fib	GO:0030510	BP	regulation of BMP signaling pathway	8/94	124/18986	0.0645161290322581	13.0308853809197	9.48079641005587	1.83533218874872e-07	5.43564216567745e-05	4.34039963233907e-05	6423/94031/91851/2719/2200/11167/2297/6424	8
Fib	GO:0010171	BP	body morphogenesis	5/94	52/18986	0.0961538461538462	19.421031096563	9.38263193906712	5.77771479767108e-06	0.000641687449716345	0.000512392075477672	4313/83716/2719/5156/1277	5
Fib	GO:0010466	BP	negative regulation of peptidase activity	8/94	198/18986	0.0404040404040404	8.16075650118203	7.14465865101274	6.2802497501251e-06	0.000656470812116017	0.000524196697409822	5176/5918/221476/1293/2719/6590/6695/5270	8
Fib	GO:0001503	BP	ossification	11/94	456/18986	0.0241228070175439	4.87229376633072	5.90395811551506	1.56289086204322e-05	0.0013886285309254	0.00110882993791277	3479/6423/4313/91851/2719/1513/285313/4015/1278/1277/4653	11
Fib	GO:0032963	BP	collagen metabolic process	6/94	111/18986	0.0540540540540541	10.9177688326625	7.39200496118119	1.86865969359746e-05	0.00141260237775374	0.00112797322821553	4313/5118/1513/1278/1277/7148	6
Fib	GO:0045926	BP	negative regulation of growth	8/94	232/18986	0.0344827586206897	6.96478356566398	6.44795481543926	1.98734155564679e-05	0.00141260237775374	0.00112797322821553	6423/221476/55384/2719/9353/4499/4489/5270	8
Fib	GO:0007596	BP	blood coagulation	8/94	234/18986	0.0341880341880342	6.90525550100018	6.41140310907109	2.11375153576068e-05	0.00144466787655643	0.00115357776121676	2192/2152/5156/79987/10544/2159/10630/5270	8
Fib	GO:0141091	BP	transforming growth factor beta receptor superfamily signaling pathway	10/94	397/18986	0.0251889168765743	5.08762527466638	5.80588694224276	2.70392850971631e-05	0.0016016269872553	0.00127891074775354	6423/94031/91851/2719/2200/4015/1278/11167/2297/6424	10
Fib	GO:0051346	BP	negative regulation of hydrolase activity	8/94	252/18986	0.0317460317460317	6.41202296521445	6.10063303801377	3.58782608644554e-05	0.00199236467362929	0.00159091761991072	5176/5918/221476/1293/2719/6590/6695/5270	8
Fib	GO:0030324	BP	lung development	7/94	198/18986	0.0353535353535354	7.14066193853428	6.12685732783282	5.74023665565833e-05	0.00275686501002834	0.00220137667477309	83716/2719/2200/4015/5156/10630/3290	7
Fib	GO:0071230	BP	cellular response to amino acid stimulus	5/94	91/18986	0.0549450549450549	11.0977320551789	6.81085053225299	8.88075252969391e-05	0.00394527431131652	0.00315033010790194	4313/1278/5156/1277/4915	5
Fib	GO:0048146	BP	positive regulation of fibroblast proliferation	4/94	54/18986	0.0740740740740741	14.9613869188337	7.24698653137549	0.000147431759137072	0.00562713398367433	0.00449330723572727	2192/3479/5156/57124	4
Fib	GO:1901888	BP	regulation of cell junction assembly	7/94	268/18986	0.0261194029850746	5.27556367100667	4.97234567426752	0.000371501268767737	0.0110026292433378	0.00878567912805105	347/9201/23768/4653/257194/4915/27286	7
Fib	GO:0006935	BP	chemotaxis	9/94	472/18986	0.0190677966101695	3.85128921745402	4.42478731517944	0.000551243795868223	0.0146203018695199	0.0116744169179947	4313/9547/9353/4015/23768/2152/5156/10512/5919	9
Fib	GO:0006048	BP	UDP-N-acetylglucosamine biosynthetic process	2/94	10/18986	0.2	40.3957446808511	8.78976446023509	0.00106353206881259	0.0233320553861724	0.0186308151885558	6675/9945	2
Fib	GO:0014012	BP	peripheral nervous system axon regeneration	2/94	10/18986	0.2	40.3957446808511	8.78976446023509	0.00106353206881259	0.0233320553861724	0.0186308151885558	4313/347	2
Fib	GO:0007411	BP	axon guidance	6/94	236/18986	0.0254237288135593	5.1350522899387	4.50885875067574	0.00113332212656948	0.024264017095349	0.0193749933622785	3908/9353/23768/91653/10512/2297	6
Fib	GO:0006040	BP	amino sugar metabolic process	3/94	43/18986	0.0697674418604651	14.0915388421573	6.06220761629932	0.00125659054117957	0.0258700299861369	0.020657406285764	216/6675/9945	3
Fib	GO:0097278	BP	complement-dependent cytotoxicity	2/94	11/18986	0.181818181818182	36.7234042553191	8.3596587141305	0.00129568523847281	0.0258700299861369	0.020657406285764	718/3075	2
Fib	GO:1904181	BP	positive regulation of membrane depolarization	2/94	11/18986	0.181818181818182	36.7234042553191	8.3596587141305	0.00129568523847281	0.0258700299861369	0.020657406285764	1634/4653	2
Fib	GO:0010828	BP	positive regulation of D-glucose transmembrane transport	3/94	44/18986	0.0681818181818182	13.7712765957447	5.98243504605863	0.00134372716706355	0.026531146398577	0.0211853125286745	718/3479/2719	3
Fib	GO:0045906	BP	negative regulation of vasoconstriction	2/94	12/18986	0.166666666666667	33.6631205673759	7.98360622221233	0.00154981557486086	0.0286877320471641	0.0229073617863206	4313/79987	2
Fib	GO:0007567	BP	parturition	2/94	15/18986	0.133333333333333	26.9304964539007	7.08666018509025	0.00244189110369662	0.0367732245022788	0.0293636860640771	4313/5737	2
Fib	GO:0016049	BP	cell growth	8/94	490/18986	0.0163265306122449	3.29761181068172	3.63467886590648	0.00297585284431316	0.0419689722567022	0.0335125282717973	3479/6423/9201/221476/55384/9353/6695/5270	8
Fib	GO:0061448	BP	connective tissue development	6/94	290/18986	0.0206896551724138	4.17887013939839	3.84793471584283	0.00319334076509031	0.0443325510903552	0.0353998630866919	6423/1513/4015/1277/2297/5396	6
Fib	GO:0070206	BP	protein trimerization	2/94	18/18986	0.111111111111111	22.4420803782506	6.4198171828082	0.00352398471782554	0.0466005422062001	0.0372108704167034	286133/1278	2
Fib	GO:2000146	BP	negative regulation of cell motility	7/94	398/18986	0.0175879396984925	3.55238960761253	3.62996494385367	0.00361895037954734	0.0466005422062001	0.0372108704167034	1634/5176/2192/127435/6423/347/9353	7
Fib	GO:0048511	BP	rhythmic process	6/94	299/18986	0.020066889632107	4.05308475058706	3.75348703845015	0.00370873646086418	0.0474131272730623	0.0378597254770535	5176/4313/9353/5730/5156/4915	6
Mac	GO:0030595	BP	leukocyte chemotaxis	18/94	240/18986	0.075	15.1484042553192	15.5592634300886	1.3740272677486e-16	2.33759291928024e-13	1.59868338490275e-13	2207/728/199/6280/1436/58191/3689/6279/3553/719/3576/3071/4067/1230/2921/54210/2920/3965	18
Mac	GO:0002274	BP	myeloid leukocyte activation	18/94	247/18986	0.0728744939271255	14.719097252132	15.3084445294355	2.287272915147e-16	2.33759291928024e-13	1.59868338490275e-13	7305/2207/728/199/6688/6556/2214/11326/8673/3689/7097/6813/3576/84868/4067/3965/3460/5777	18
Mac	GO:0045088	BP	regulation of innate immune response	20/94	470/18986	0.0425531914893617	8.5948392937981	11.7604567921581	1.24705310500371e-13	2.54897654662759e-11	1.7432489720473e-11	7305/6688/929/1520/6280/409/11326/64581/54502/6279/7097/2069/342510/84868/4067/4332/3055/114548/3965/5777	20
Mac	GO:0001906	BP	cell killing	16/94	264/18986	0.0606060606060606	12.241134751773	12.9737718374748	2.15953149834497e-13	3.67840198551426e-11	2.51566476298431e-11	7305/6688/4069/2212/2214/409/64581/6813/3576/3071/84868/2921/54210/2920/3965/5777	16
Mac	GO:0006909	BP	phagocytosis	15/94	239/18986	0.0627615062761506	12.6764889165851	12.8137306674458	7.82279057662718e-13	1.08559327618723e-10	7.42438907599466e-11	7305/2207/199/929/6556/2212/64581/4481/3689/7097/4688/3071/8685/4067/3055	15
Mac	GO:0002697	BP	regulation of immune effector process	18/94	410/18986	0.0439024390243902	8.8673585884795	11.359913689382	1.44400591485258e-12	1.84471755622417e-10	1.26160516771331e-10	7305/7805/6688/6280/409/11326/64581/8673/3689/6813/3553/3071/84868/4067/942/114548/3965/5777	18
Mac	GO:0070663	BP	regulation of leukocyte proliferation	15/94	270/18986	0.0555555555555556	11.2210401891253	11.9316558642208	4.54510435040069e-12	4.88957541695738e-10	3.34398813148594e-10	7305/199/2214/7940/1436/11326/10288/3553/3071/84868/4067/4332/942/3965/5777	15
Mac	GO:0007159	BP	leukocyte cell-cell adhesion	17/94	430/18986	0.0395348837209302	7.98520534388916	10.3347858646118	3.37792132498066e-11	2.40232593996691e-09	1.64295439709345e-09	199/7805/6280/11326/9308/10288/3689/6279/3553/3071/84868/4067/83706/942/114548/3965/5777	17
Mac	GO:0032675	BP	regulation of interleukin-6 production	12/94	177/18986	0.0677966101694915	13.6934727731699	11.9678047395475	7.2849177832341e-11	4.25439198540871e-09	2.90958520786011e-09	7305/199/409/64581/10288/7097/2069/3553/3071/84868/3965/5777	12
Mac	GO:0002833	BP	positive regulation of response to biotic stimulus	16/94	416/18986	0.0384615384615385	7.76841243862521	9.84595366031927	2.0408483850469e-10	9.69264618116758e-09	6.62881559820298e-09	7305/6688/929/1520/6280/409/64581/54502/6279/7097/2069/84868/4067/4332/3055/114548	16
Mac	GO:0045730	BP	respiratory burst	6/94	40/18986	0.15	30.2968085106383	13.0834355901564	4.1995328397881e-08	1.08656267399074e-06	7.43101880244982e-07	6556/6280/1536/64581/4688/3055	6
Mac	GO:0097242	BP	amyloid-beta clearance	5/94	41/18986	0.121951219512195	24.6315516346653	10.684817796856	1.73907812666051e-06	2.91366859909351e-05	1.99266242640652e-05	7305/728/4481/3689/8685	5
Mac	GO:0051090	BP	regulation of DNA-binding transcription factor activity	11/94	363/18986	0.0303030303030303	6.12056737588652	6.94827237918414	1.79460114305591e-06	2.95819736806959e-05	2.02311571984572e-05	6688/6280/409/64581/6279/7097/3553/84868/3055/114548/3965	11
Mac	GO:0042554	BP	superoxide anion generation	5/94	45/18986	0.111111111111111	22.4420803782506	10.157854403388	2.79131318231792e-06	4.32230617019532e-05	2.95603182306076e-05	7305/1536/64581/3689/4688	5
Mac	GO:0008154	BP	actin polymerization or depolymerization	8/94	196/18986	0.0408163265306122	8.2440295267043	7.19076534198302	5.82856829124199e-06	8.2162714395163e-05	5.61912064665653e-05	199/5341/23406/3071/3059/3055/822/93663	8
Mac	GO:0044409	BP	symbiont entry into host	7/94	164/18986	0.0426829268292683	8.62104307213285	6.91406908572752	1.71992823132158e-05	0.000201565639649545	0.000137851050290759	1508/290/8673/3576/23601/942/3965	7
Mac	GO:0141061	BP	disruption of cell in another organism	6/94	124/18986	0.0483870967741935	9.77316403568977	6.91358777520333	3.50023122163197e-05	0.00035494760393532	0.000242749211054746	4069/64581/3576/2921/54210/2920	6
Mac	GO:0141060	BP	disruption of anatomical structure in another organism	6/94	127/18986	0.047244094488189	9.54230189311443	6.81314614819255	4.00410244286318e-05	0.00040119536241237	0.000274378124051718	4069/64581/3576/2921/54210/2920	6
Mac	GO:0010950	BP	positive regulation of endopeptidase activity	6/94	137/18986	0.0437956204379562	8.84578350675571	6.50103801604497	6.11865091362095e-05	0.000555845442997387	0.000380143551498883	7805/6280/64581/6279/4067/3965	6
Mac	GO:1990858	BP	cellular response to lectin	3/94	23/18986	0.130434782608696	26.3450508788159	8.57894378316066	0.000193713577033043	0.00146648352390941	0.00100293033255314	7305/64581/4067	3
Mac	GO:0051345	BP	positive regulation of hydrolase activity	8/94	331/18986	0.0241691842900302	4.88166098862249	5.02532590572576	0.000237613283175971	0.00175336299932016	0.0011991276460486	7805/6280/5341/64581/6279/55803/4067/3965	8
Mac	GO:0015718	BP	monocarboxylic acid transport	6/94	179/18986	0.0335195530726257	6.77023653869012	5.47130126388165	0.000264680065965201	0.00192528845136253	0.00131670772654724	3553/366/2180/4067/9123/117247	6
Mac	GO:0071276	BP	cellular response to cadmium ion	3/94	27/18986	0.111111111111111	22.4420803782506	7.86450417939647	0.000315382418486002	0.00223421807276202	0.00152798516872385	6556/1536/3162	3
Mac	GO:0018108	BP	peptidyl-tyrosine phosphorylation	6/94	204/18986	0.0294117647058824	5.94055068836045	5.00437428797027	0.000530951773977471	0.00348959944054647	0.00238654241273339	1436/3689/3059/4067/3055/5777	6
Mac	GO:0008360	BP	regulation of cell shape	5/94	140/18986	0.0357142857142857	7.21352583586626	5.20502466702728	0.000658284740107217	0.00416573996526053	0.00284895595523019	7940/1436/3689/3055/93663	5
Mac	GO:0032418	BP	lysosome localization	4/94	85/18986	0.0470588235294118	9.50488110137672	5.54326419020535	0.000839797663846551	0.00517032055693479	0.00353599016356442	8673/6813/4067/3965	4
Mac	GO:0097067	BP	cellular response to thyroid hormone stimulus	2/94	12/18986	0.166666666666667	33.6631205673759	7.98360622221233	0.00154981557486086	0.00849282315017588	0.00580825478598906	1520/1508	2
Mac	GO:2000668	BP	regulation of dendritic cell apoptotic process	2/94	12/18986	0.166666666666667	33.6631205673759	7.98360622221233	0.00154981557486086	0.00849282315017588	0.00580825478598906	4067/3965	2
Mac	GO:0140888	BP	interferon-mediated signaling pathway	4/94	112/18986	0.0357142857142857	7.21352583586626	4.65206102969596	0.00232753877435219	0.0118937231369397	0.00813413550615711	54502/3055/3460/5777	4
Mac	GO:0031529	BP	ruffle organization	3/94	57/18986	0.0526315789473684	10.6304591265398	5.13630546010794	0.00283417362903137	0.0141639386252815	0.0096867393626397	199/1436/5341	3
Mac	GO:0060135	BP	maternal process involved in female pregnancy	3/94	59/18986	0.0508474576271186	10.2701045798774	5.03037089738385	0.00312652752507938	0.0154036607519077	0.0105345872275896	1508/84868/3965	3
Mac	GO:0002679	BP	respiratory burst involved in defense response	2/94	17/18986	0.117647058823529	23.7622027534418	6.62287851862138	0.00314252765829038	0.0154036607519077	0.0105345872275896	6280/3055	2
Mac	GO:0140895	BP	cell surface toll-like receptor signaling pathway	3/94	72/18986	0.0416666666666667	8.41578014184397	4.44694400157005	0.00547672730556474	0.0239709434958765	0.0163937650440437	929/7097/4067	3
Mac	GO:0006590	BP	thyroid hormone generation	2/94	23/18986	0.0869565217391304	17.5633672525439	5.60646720335396	0.00573433247365455	0.0247800752138476	0.016947131467705	1508/117247	2
Mac	GO:0060586	BP	multicellular organismal-level iron ion homeostasis	2/94	28/18986	0.0714285714285714	14.4270516717325	5.01526257500023	0.00843115386023144	0.034125303941214	0.0233383477360862	6556/3162	2
Mac	GO:0042327	BP	positive regulation of phosphorylation	7/94	479/18986	0.0146137787056367	2.9516723670768	3.05166541986676	0.00968670738653881	0.0383713757714832	0.0262422427770778	1436/409/2069/3553/3071/3059/4067	7
Mac	GO:0007204	BP	positive regulation of cytosolic calcium ion concentration	4/94	170/18986	0.0235294117647059	4.75244055068836	3.46660922263384	0.0101350353636736	0.0397620197377139	0.0271933063197466	728/2357/719/1230	4
Mac	GO:0001516	BP	prostaglandin biosynthetic process	2/94	31/18986	0.0645161290322581	13.0308853809197	4.72875486252669	0.0102724539203587	0.0399940872632633	0.0273520176566143	3553/6916	2
VSMCs_M	GO:0007059	BP	chromosome segregation	54/97	429/18986	0.125874125874126	24.6375892149088	35.4866193295069	1.28433553439907e-63	1.31002224508705e-60	9.45000566889418e-61	4288/332/7153/22974/1063/64151/9787/11065/4605/983/259266/11130/57405/991/701/81624/3832/51203/24137/3833/57082/9133/9212/55355/220134/81620/11004/83540/891/79019/699/56992/157570/113130/29128/5347/9493/151648/84057/55143/7272/157313/4085/221150/146909/1062/4751/64105/9319/147841/9232/9928/9055/23397	54
VSMCs_M	GO:0000280	BP	nuclear division	54/97	451/18986	0.119733924611973	23.4357555946694	34.5556734014819	2.17138378879776e-62	1.10740573228686e-59	7.98840667562965e-60	4288/332/7153/22974/1063/64151/9787/11065/54443/4605/983/259266/11130/57405/991/701/3832/51203/24137/3833/57082/9088/9133/9212/220134/81620/11004/83540/891/10635/699/56992/113130/29128/5347/9493/151648/84057/55143/7272/157313/4085/5888/221150/146909/1062/4751/64105/9319/147841/9232/9928/9055/23397	54
VSMCs_M	GO:0140694	BP	non-membrane-bounded organelle assembly	26/97	425/18986	0.0611764705882353	11.9741904184354	16.3965680501732	3.8319615431767e-21	7.10654686189133e-20	5.12639448551294e-20	332/22974/1063/9787/54443/4605/259266/991/81624/3832/24137/3833/9133/9212/220134/56992/29128/5347/9493/55143/1058/221150/1062/4751/64105/9055	26
VSMCs_M	GO:0006260	BP	DNA replication	16/97	283/18986	0.0565371024734982	11.0661178099158	12.2260530050192	1.04461809571545e-12	1.40198744424968e-11	1.0113407879572e-11	9768/7083/983/890/374393/81620/51659/157570/8318/79733/55388/5888/51514/9837/10721/9156	16
VSMCs_M	GO:0034508	BP	centromere complex assembly	6/97	30/18986	0.2	39.1463917525773	14.9839883414996	8.17761489159615e-09	8.59914143240007e-08	6.20309583204092e-08	1063/9787/55355/1058/1062/64105	6
VSMCs_M	GO:0071459	BP	protein localization to chromosome, centromeric region	6/97	41/18986	0.146341463414634	28.6437012823736	12.6977712633535	5.91860106998635e-08	5.48815735580552e-07	3.95894942384733e-07	983/701/57082/9212/7272/1058	6
VSMCs_M	GO:1904666	BP	regulation of ubiquitin protein ligase activity	4/97	21/18986	0.19047619047619	37.2822778595974	11.9210484584243	3.58422668576513e-06	2.57458536583129e-05	1.85720863850988e-05	11065/991/5347/4085	4
VSMCs_M	GO:0007018	BP	microtubule-based movement	11/97	480/18986	0.0229166666666667	4.48552405498282	5.54267110222826	3.37683517730118e-05	0.000207492281978747	0.000149677095049685	9787/3832/24137/3833/11004/56992/9493/10112/146909/1062/9928	11
VSMCs_M	GO:0048144	BP	fibroblast proliferation	5/97	109/18986	0.0458715596330275	8.97853021848104	5.98627053571281	0.000240929193034112	0.00130623203126302	0.000942266449796546	983/890/891/79733/1869	5
VSMCs_M	GO:0031145	BP	anaphase-promoting complex-dependent catabolic process	3/97	24/18986	0.125	24.4664948453608	8.24324976430245	0.000242037111675207	0.00130623203126302	0.000942266449796546	11065/991/5347	3
VSMCs_M	GO:0001701	BP	in utero embryonic development	8/97	403/18986	0.0198511166253102	3.88549794070246	4.19567715274864	0.00107195999934019	0.0053336546308634	0.00384749699378072	6241/81624/9133/891/79733/4751/9837/55723	8
VSMCs_M	GO:0070303	BP	negative regulation of stress-activated protein kinase signaling cascade	2/97	10/18986	0.2	39.1463917525773	8.64644957899282	0.00113192208343207	0.0055507717552919	0.00400411708663472	2305/55872	2
VSMCs_M	GO:0051081	BP	nuclear membrane disassembly	2/97	12/18986	0.166666666666667	32.6219931271478	7.85212309767996	0.00164912954389426	0.00793449120175538	0.0057236422600898	983/5347	2
VSMCs_M	GO:0016446	BP	somatic hypermutation of immunoglobulin genes	2/97	13/18986	0.153846153846154	30.1126090404441	7.52439325678295	0.00194249397734086	0.00913061685201695	0.00658648212544876	10721/9156	2
VSMCs_M	GO:0031100	BP	animal organ regeneration	3/97	67/18986	0.0447761194029851	8.76411755654716	4.56212415097998	0.00488864511587158	0.0206050331330125	0.0148636926315539	7298/983/890	3
VSMCs_M	GO:0009162	BP	deoxyribonucleoside monophosphate metabolic process	2/97	24/18986	0.0833333333333333	16.3109965635739	5.37840736955513	0.00662685748907719	0.0272556235437852	0.0196611773551144	7083/7298	2
VSMCs_M	GO:0009411	BP	response to UV	4/97	157/18986	0.0254777070063694	4.98680149714361	3.59457455497744	0.00860150545168806	0.0349543249431148	0.0252147297577268	9768/9212/55872/51514	4
T Cells	GO:0050852	BP	T cell receptor signaling pathway	21/92	149/18986	0.140939597315436	29.0856434199008	24.0164549475668	2.56772145336427e-25	4.06983850358238e-22	3.22181470780023e-22	916/915/28638/917/28755/28639/3702/3932/919/8631/925/4068/2625/926/7535/50852/387357/7294/2534/26191/6967	21
T Cells	GO:0030217	BP	T cell differentiation	25/92	320/18986	0.078125	16.1226222826087	19.037666834131	1.44543551139969e-23	9.21495252820372e-21	7.29485200970867e-21	914/916/915/64919/969/917/3575/3702/3932/864/6775/22806/10125/925/2625/399/814/3561/7535/387357/3458/939/26191/3821/114836	25
T Cells	GO:1903037	BP	regulation of leukocyte cell-cell adhesion	22/92	392/18986	0.0561224489795918	11.5819653948536	14.7727114865377	1.15859511008916e-17	2.04041472165702e-15	1.6152577441243e-15	916/6352/969/3575/3932/864/8631/10125/2625/923/399/3561/7535/2534/3458/939/5588/201633/26191/959/29851/921	22
T Cells	GO:0002449	BP	lymphocyte mediated immunity	20/92	386/18986	0.0518134715025907	10.6927235863933	13.4251846279963	1.9563384952613e-15	2.3852280884532e-13	1.88822306587163e-13	914/924/3575/3820/10225/3004/4818/10125/925/4068/3824/3002/5551/2625/3560/9214/939/959/3821/114836	20
T Cells	GO:0141061	BP	disruption of cell in another organism	9/92	124/18986	0.0725806451612903	14.9784361851332	10.897147248172	8.88146480881197e-09	3.51928043049174e-07	2.78597527686944e-07	3001/3004/4818/2999/3002/5551/3458/10578/115362	9
T Cells	GO:0141060	BP	disruption of anatomical structure in another organism	9/92	127/18986	0.0708661417322835	14.6246148579254	10.7498900811016	1.0962272359431e-08	4.2378540706581e-07	3.3548212201391e-07	3001/3004/4818/2999/3002/5551/3458/10578/115362	9
T Cells	GO:0070233	BP	negative regulation of T cell apoptotic process	5/92	25/18986	0.2	41.2739130434783	14.0604905276255	1.1779475755254e-07	3.45749427260696e-06	2.73706337237091e-06	6352/64919/3575/939/5588	5
T Cells	GO:0006968	BP	cellular defense response	6/92	52/18986	0.115384615384615	23.811872909699	11.4941983608954	1.86756656512806e-07	4.93348834287995e-06	3.90550762391692e-06	3702/4068/5551/9214/50852/10578	6
T Cells	GO:0002833	BP	positive regulation of response to biotic stimulus	12/92	416/18986	0.0288461538461538	5.95296822742475	7.12760320421534	7.80011477718901e-07	1.7661688459778e-05	1.39815591194125e-05	6352/149628/10125/4068/3824/7294/2534/26191/80342/115362/3821/114836	12
T Cells	GO:0032649	BP	regulation of type II interferon production	7/92	124/18986	0.0564516129032258	11.6498948106592	8.30232154672102	2.36455997061739e-06	4.93135204398495e-05	3.90381646118549e-05	914/916/10225/2625/7294/26191/114836	7
T Cells	GO:0051101	BP	regulation of DNA binding	5/92	73/18986	0.0684931506849315	14.1349017272186	7.84594583293626	2.7728217279453e-05	0.000430874748901304	0.000341094272415975	3001/149628/9235/2625/3458	5
T Cells	GO:1990858	BP	cellular response to lectin	3/92	23/18986	0.130434782608696	26.9177693761815	8.67851214271995	0.000181768689988695	0.00215002517635882	0.00170202889604497	3824/2534/3821	3
T Cells	GO:0050900	BP	leukocyte migration	8/92	404/18986	0.0198019801980198	4.08652604390874	4.37574151633619	0.000768871650064399	0.00776217557549091	0.00614478717315966	6352/969/3932/7852/2625/7535/6846/2534	8
T Cells	GO:0050966	BP	detection of mechanical stimulus involved in sensory perception of pain	2/92	15/18986	0.133333333333333	27.5159420289855	7.16877314279493	0.00234067265222548	0.0193227403842572	0.015296501104456	7852/2534	2
T Cells	GO:0018108	BP	peptidyl-tyrosine phosphorylation	5/92	204/18986	0.0245098039215686	5.05807757885763	4.06632203368233	0.00314875855059631	0.0252059712257331	0.0199538553551877	916/3932/7535/2534/3458	5
T Cells	GO:0009615	BP	response to virus	7/92	425/18986	0.0164705882352941	3.39902813299233	3.49032911063828	0.00459076730365566	0.0330959269794825	0.0261997974162664	6352/7852/5551/2625/3669/3458/115362	7
T Cells	GO:0035821	BP	modulation of process of another organism	2/92	21/18986	0.0952380952380952	19.6542443064182	5.96826561498227	0.00459375642617422	0.0330959269794825	0.0261997974162664	5551/3458	2
T Cells	GO:1900227	BP	positive regulation of NLRP3 inflammasome complex assembly	2/92	21/18986	0.0952380952380952	19.6542443064182	5.96826561498227	0.00459375642617422	0.0330959269794825	0.0261997974162664	26191/115362	2
T Cells	GO:0141087	BP	positive regulation of inflammasome-mediated signaling pathway	2/92	22/18986	0.0909090909090909	18.7608695652174	5.81631408702517	0.00503727052863392	0.035484772390599	0.0280908840707913	26191/115362	2
T Cells	GO:0050766	BP	positive regulation of phagocytosis	3/92	73/18986	0.0410958904109589	8.48094103633115	4.4686332162512	0.00536105729032347	0.0374329330623907	0.0296331105498056	3560/3561/3458	3
T Cells	GO:0060706	BP	cell differentiation involved in embryonic placenta development	2/92	24/18986	0.0833333333333333	17.1974637681159	5.54048554037727	0.00598085302402294	0.0401051853606419	0.0317485511870398	6789/841	2
T Cells	GO:0019233	BP	sensory perception of pain	3/92	83/18986	0.036144578313253	7.45914091147197	4.11515025484084	0.0076497271519724	0.0492878761620986	0.0390178637789949	29909/7852/2534	3
ECs_F	GO:0003158	BP	endothelium development	7/92	148/18986	0.0472972972972973	9.76072267920094	7.46604586051212	7.64064241131645e-06	0.0115373700410878	0.0104636587127607	947/10411/5175/8322/7122/81575/7082	7
ECs_F	GO:0035633	BP	maintenance of blood-brain barrier	4/92	39/18986	0.102564102564103	21.1661092530658	8.79673381396697	3.72937095327896e-05	0.0187711671315041	0.0170242512639155	5175/58494/7122/7082	4
ECs_F	GO:0007188	BP	adenylate cyclase-modulating G protein-coupled receptor signaling pathway	8/92	274/18986	0.0291970802919708	6.02538876547128	5.84685199545773	5.54860782950017e-05	0.0209459945563631	0.0189966810162624	10268/7433/10266/10411/221395/64123/554/196883	8
ECs_F	GO:0043114	BP	regulation of vascular permeability	4/92	50/18986	0.08	16.5095652173913	7.66262834747358	0.000100257990853116	0.0252315943647007	0.0228834466841936	10266/83483/7122/7082	4
ECs_F	GO:0072376	BP	protein activation cascade	3/92	20/18986	0.15	30.9554347826087	9.35276475865598	0.0001182438682017	0.0255068915692238	0.0231331236887837	2157/9462/5547	3
ECs_F	GO:0045766	BP	positive regulation of angiogenesis	6/92	189/18986	0.0317460317460317	6.55141476880607	5.35214125270637	0.000315276825874405	0.0338557984423104	0.0307050496852184	10266/947/10411/358/7082/2321	6
ECs_F	GO:0031589	BP	cell-substrate adhesion	8/92	361/18986	0.0221606648199446	4.57328676382031	4.78311243489106	0.000366911987174582	0.0338557984423104	0.0307050496852184	7450/947/11170/8322/3655/4059/1942/10631	8
ECs_F	GO:0003094	BP	glomerular filtration	3/92	29/18986	0.103448275862069	21.3485757121439	7.65218514430322	0.000367223714810764	0.0338557984423104	0.0307050496852184	947/221395/358	3
ECs_F	GO:0070830	BP	bicellular tight junction assembly	4/92	71/18986	0.0563380281690141	11.6264543784446	6.2596729403713	0.000391435670212297	0.0338557984423104	0.0307050496852184	10266/5175/7122/7082	4
ECs_F	GO:0072012	BP	glomerulus vasculature development	3/92	30/18986	0.1	20.6369565217391	7.51101647872469	0.000406598917878499	0.0338557984423104	0.0307050496852184	947/5175/358	3
ECs_F	GO:0050900	BP	leukocyte migration	8/92	404/18986	0.0198019801980198	4.08652604390874	4.37574151633619	0.000768871650064399	0.042999858948046	0.0389981293073599	947/83483/5175/6358/58494/3655/57509/2321	8
ECs_F	GO:0042044	BP	fluid transport	3/92	40/18986	0.075	15.4777173913043	6.39600188278861	0.000955419405293353	0.0480894433997655	0.043614057764444	364/358/6338	3
ECs	GO:0045446	BP	endothelial cell differentiation	13/87	125/18986	0.104	22.695908045977	16.5118598986572	1.56558817082501e-14	2.14798697037191e-11	1.76664265170991e-11	7122/5175/1003/54345/7075/54538/1901/3791/6781/4233/64321/10411/4855	13
ECs	GO:0045765	BP	regulation of angiogenesis	13/87	360/18986	0.0361111111111111	7.88052362707535	8.94248985502244	9.53431907246865e-09	2.9236533059867e-06	2.40460054013943e-06	641700/7122/1003/2321/7075/10266/3791/7010/4086/56999/1942/57556/10411	13
ECs	GO:0007189	BP	adenylate cyclase-activating G protein-coupled receptor signaling pathway	10/87	184/18986	0.0543478260869565	11.8603	10.0437297254135	1.20021097922228e-08	2.9236533059867e-06	2.40460054013943e-06	64123/10203/10268/1901/10266/9289/196883/199800/221395/10411	10
ECs	GO:0035633	BP	maintenance of blood-brain barrier	5/87	39/18986	0.128205128205128	27.9781903919835	11.4424864222647	9.15992141886435e-07	9.66724014360146e-05	7.95096013038266e-05	7122/5175/1003/58494/90952	5
ECs	GO:0043114	BP	regulation of vascular permeability	5/87	50/18986	0.1	21.8229885057471	10.0029812244298	3.24000070272278e-06	0.000246960053563092	0.000203115833527416	83483/7122/1003/10266/7010	5
ECs	GO:0007015	BP	actin filament organization	11/87	465/18986	0.0236559139784946	5.16242738845631	6.16575758182086	8.85841034865475e-06	0.000639670473597595	0.000526106143698498	1901/115677/22899/85358/256949/90952/11170/55930/4233/57477/10411	11
ECs	GO:2000351	BP	regulation of endothelial cell apoptotic process	5/87	64/18986	0.078125	17.0492097701149	8.72580766420372	1.10870345484675e-05	0.000760570570024872	0.000625542159787221	641700/1003/10266/3791/7010	5
ECs	GO:0070830	BP	bicellular tight junction assembly	5/87	71/18986	0.0704225352112676	15.3683017646107	8.22956645541635	1.84624200211842e-05	0.00105410408256328	0.00086696300177063	7122/5175/1003/10266/90952	5
ECs	GO:0035924	BP	cellular response to vascular endothelial growth factor stimulus	5/87	78/18986	0.0641025641025641	13.9890951959917	7.79917955275774	2.91926566771224e-05	0.00129201048261329	0.00106263252828099	2321/10266/9289/3791/57556	5
ECs	GO:0098742	BP	cell-cell adhesion via plasma-membrane adhesion molecules	8/87	280/18986	0.0285714285714286	6.23513957307061	5.98773167105186	4.32026993036607e-05	0.00164650287346173	0.00135418987291007	7122/5175/1003/54538/6403/5097/10205/90952	8
ECs	GO:0001936	BP	regulation of endothelial cell proliferation	6/87	179/18986	0.0335195530726257	7.31496821421691	5.75948215041141	0.000173316428576437	0.00471993772911599	0.00388198039405581	51162/79812/2321/7075/3791/7010	6
ECs	GO:0043087	BP	regulation of GTPase activity	6/87	193/18986	0.0310880829015544	6.78434875826335	5.48000030105708	0.000260389715605688	0.0059542448301834	0.0048971539496368	3655/54922/23348/57186/4233/10411	6
ECs	GO:0045123	BP	cellular extravasation	4/87	75/18986	0.0533333333333333	11.6389272030651	6.26349501560688	0.000390126434169219	0.00836333543250264	0.00687854502350992	83483/5175/6403/58494	4
ECs	GO:0051591	BP	response to cAMP	4/87	91/18986	0.043956043956044	9.59252242010863	5.57459648432117	0.000811466634973652	0.015454964458927	0.0127111568973222	7010/6781/10411/3625	4
ECs	GO:0048865	BP	stem cell fate commitment	2/87	10/18986	0.2	43.6459770114943	9.15211033418683	0.000912036024335657	0.0166841790051803	0.0137221420082502	54345/64321	2
ECs	GO:0072520	BP	seminiferous tubule development	2/87	16/18986	0.125	27.2787356321839	7.13470968732117	0.00238901291745449	0.0345023760289217	0.0283769733796256	9289/3625	2
ECs	GO:0018108	BP	peptidyl-tyrosine phosphorylation	5/87	204/18986	0.0245098039215686	5.34877169258508	4.2369787733792	0.00246988587523101	0.0352987856335098	0.0290319918667505	5175/8692/2321/3791/1942	5
ECs	GO:0033623	BP	regulation of integrin activation	2/87	17/18986	0.117647058823529	25.6741041244084	6.90540492322519	0.00269950411802635	0.0359584432032248	0.0295745366839474	54922/6403	2
B Cells	GO:0050853	BP	B cell receptor signaling pathway	22/82	79/18986	0.278481012658228	64.4785427601111	37.2361314281144	7.15492009890537e-35	7.20500453959771e-32	6.31139267671863e-32	973/931/55024/3495/640/3507/3500/3514/930/3539/3502/933/3503/3494/3493/3501/26228/115352/974/29760/9214/971	22
B Cells	GO:0042113	BP	B cell activation	19/82	284/18986	0.0669014084507042	15.4901236688423	16.2040139490908	9.73393822487653e-18	1.96041515849013e-15	1.71727162788348e-15	973/931/55024/115650/83416/23495/5079/5450/115350/3507/51237/930/643/933/970/115352/974/7163/29760	19
B Cells	GO:0002460	BP	adaptive immune response based on somatic recombination of immune receptors built from immunoglobulin superfamily domains	18/82	400/18986	0.045	10.4191463414634	12.5396	7.80064453636142e-14	1.30920817468599e-11	1.14683160025805e-11	3495/3507/3500/3514/930/3538/3539/3502/3503/3494/3493/3501/4063/970/911/3662/9214/60468	18
B Cells	GO:0045730	BP	respiratory burst	5/82	40/18986	0.125	28.9420731707317	11.6510543290052	7.76205131335682e-07	3.39842855328274e-05	2.97693318104943e-05	3512/100133941/3494/3493/1043	5
B Cells	GO:0033209	BP	tumor necrosis factor-mediated signaling pathway	5/82	119/18986	0.0420168067226891	9.72842795654847	6.29062012832896	0.000165055143929792	0.0044174583630077	0.00386957623812309	115650/608/970/9447/330	5
B Cells	GO:0003094	BP	glomerular filtration	3/82	29/18986	0.103448275862069	23.9520605550883	8.14650348389131	0.000261638170280836	0.00658674093682005	0.00576981017619317	3512/3494/3493	3
B Cells	GO:0007204	BP	positive regulation of cytosolic calcium ion concentration	5/82	170/18986	0.0294117647058824	6.80989956958393	5.01146620833818	0.000849042516190856	0.0185866481261781	0.0162814102647125	100133941/5026/643/1236/1043	5
B Cells	GO:0002638	BP	negative regulation of immunoglobulin production	2/82	12/18986	0.166666666666667	38.5894308943089	8.57851861582181	0.00118249092632611	0.0248076742252165	0.0217308639530982	933/115352	2
B Cells	GO:0019884	BP	antigen processing and presentation of exogenous antigen	3/82	50/18986	0.06	13.8921951219512	6.01178059435367	0.0013147791527823	0.0264796521370355	0.0231954722111909	3112/911/3117	3
B Cells	GO:0002503	BP	peptide antigen assembly with MHC class II protein complex	2/82	16/18986	0.125	28.9420731707317	7.36411096678629	0.00212601115178074	0.0396461709230223	0.0347289930836698	3112/3117	2
VSMCs_F	GO:1903522	BP	regulation of blood circulation	10/86	267/18986	0.0374531835205993	8.26844351537323	8.06825011061981	3.53896132837428e-07	0.000662847456804503	0.000531216721501234	552/845/3270/482/185/10060/6330/29119/1909/3356	10
VSMCs_F	GO:0042391	BP	regulation of membrane potential	12/86	466/18986	0.0257510729613734	5.6849985028446	6.90725592924943	1.22487572483191e-06	0.00114709611630509	0.000919301465058056	845/1268/4915/219736/2903/482/10060/6330/4653/29119/1634/6328	12
VSMCs_F	GO:0003012	BP	muscle system process	11/86	465/18986	0.0236559139784946	5.22245561390348	6.21846190089725	7.91020094193903e-06	0.00152450490566216	0.00122176300080043	845/3270/8470/10060/6330/4653/6752/29119/1909/6328/3356	11
VSMCs_F	GO:0003007	BP	heart morphogenesis	8/86	274/18986	0.0291970802919708	6.44576	6.12488129013556	3.4074614323259e-05	0.00503281655445388	0.00403338095745706	11096/6586/6423/653/10060/4886/9353/1909	8
VSMCs_F	GO:0043269	BP	regulation of monoatomic ion transport	10/86	480/18986	0.0208333333333333	4.59932170542636	5.38776	6.16806014119291e-05	0.00656182307768684	0.00525875162771879	845/1268/3270/7881/2903/482/10060/6330/1909/3356	10
VSMCs_F	GO:0009952	BP	anterior/posterior pattern specification	7/86	220/18986	0.0318181818181818	7.02441860465116	6.06267446907877	6.30607663632478e-05	0.00656182307768684	0.00525875162771879	3224/2018/3206/6423/3225/3203/3202	7
VSMCs_F	GO:0042551	BP	neuron maturation	4/86	49/18986	0.0816326530612245	18.0218319886094	8.04771103980533	7.11633247863293e-05	0.00701520564867341	0.00562209978644352	163175/4653/718/1909	4
VSMCs_F	GO:2000146	BP	negative regulation of cell motility	9/86	398/18986	0.0226130653266332	4.99222858478439	5.42955489430458	7.9065516661787e-05	0.00707868281545349	0.00567297141924673	51378/6423/482/653/127435/1634/9353/5176/2192	9
VSMCs_F	GO:0007187	BP	G protein-coupled receptor signaling pathway, coupled to cyclic nucleotide second messenger	4/86	56/18986	0.0714285714285714	15.7691029900332	7.46614551018663	0.000120423644974911	0.00867513411684646	0.00695239343053534	1268/4886/6752/3356	4
VSMCs_F	GO:0007613	BP	memory	5/86	129/18986	0.0387596899224806	8.5568775914909	5.80931018925103	0.000300413398825597	0.0141359424580916	0.0113287739597261	1268/6517/2903/3356/5176	5
VSMCs_F	GO:0022011	BP	myelination in peripheral nervous system	3/86	29/18986	0.103448275862069	22.8380112269447	7.93873	0.000301111576592833	0.0141359424580916	0.0113287739597261	4915/163175/4653	3
VSMCs_F	GO:0051384	BP	response to glucocorticoid	5/86	134/18986	0.0373134328358209	8.23759111419646	5.67141401432147	0.000358018770347013	0.0155946315548827	0.0124977911019545	552/6586/6752/9353/5176	5
VSMCs_F	GO:0010644	BP	cell communication by electrical coupling	3/86	32/18986	0.09375	20.6969476744186	7.52223862890801	0.000404745383610992	0.0172292750796225	0.0138078209815616	845/3270/482	3
VSMCs_F	GO:0032409	BP	regulation of transporter activity	6/86	225/18986	0.0266666666666667	5.88713178294574	4.97440271423016	0.000553273802220316	0.0230284851457478	0.0184554021512554	845/3270/7881/482/6330/1909	6
VSMCs_F	GO:0050729	BP	positive regulation of inflammatory response	5/86	162/18986	0.0308641975308642	6.81380993396497	5.01286494444519	0.000848688962005129	0.0269264948838697	0.0215793304883234	1268/185/5320/718/3356	5
VSMCs_F	GO:0031652	BP	positive regulation of heat generation	2/86	10/18986	0.2	44.153488372093	9.20740394216234	0.000891320172343791	0.0269264948838697	0.0215793304883234	1268/3356	2
VSMCs_F	GO:0048865	BP	stem cell fate commitment	2/86	10/18986	0.2	44.153488372093	9.20740394216234	0.000891320172343791	0.0269264948838697	0.0215793304883234	6423/1909	2
VSMCs_F	GO:0045765	BP	regulation of angiogenesis	7/86	360/18986	0.0194444444444444	4.29270025839793	4.25468363751958	0.00123768851594477	0.0326505716952755	0.026166698646957	51378/6423/3202/1634/820/718/5176	7
VSMCs_F	GO:0055078	BP	sodium ion homeostasis	3/86	47/18986	0.0638297872340425	14.0915388421573	6.06156448674551	0.00125996712746614	0.0327766448575567	0.0262677357275836	482/185/1909	3
VSMCs_F	GO:0070099	BP	regulation of chemokine-mediated signaling pathway	2/86	12/18986	0.166666666666667	36.7945736434108	8.36665753943751	0.00129959012071666	0.0328936796770582	0.026361529333456	6586/9353	2
VSMCs_F	GO:0097305	BP	response to alcohol	6/86	275/18986	0.0218181818181818	4.81674418604651	4.30065420597823	0.00156069903712688	0.0356486499577885	0.0285694072778297	552/1268/6517/6586/2903/9353	6
VSMCs_F	GO:0016049	BP	cell growth	8/86	490/18986	0.0163265306122449	3.60436639772188	3.93989673639939	0.00169531867821951	0.0373568456977076	0.0299383830977216	552/6586/85004/6423/8470/185/9353/1909	8
VSMCs_F	GO:0070207	BP	protein homotrimerization	2/86	15/18986	0.133333333333333	29.4356589147287	7.43168747576824	0.00204935332088362	0.0436186223865344	0.0349566726744025	79689/286133	2
VSMCs_F	GO:0034374	BP	low-density lipoprotein particle remodeling	2/86	16/18986	0.125	27.5959302325581	7.17901953626075	0.00233523900388644	0.0465308793008437	0.037290602682442	185/5320	2
ECs_M	GO:0045446	BP	endothelial cell differentiation	8/91	125/18986	0.064	13.3527912087912	9.61590797896614	1.5157574936619e-07	0.000256769319426327	0.000222417468017336	6781/7122/5175/54345/1003/64321/7075/54538	8
ECs_M	GO:0045765	BP	regulation of angiogenesis	11/91	360/18986	0.0305555555555556	6.37503052503052	7.14537349731065	1.19401311097275e-06	0.000505664552496961	0.000438014283341058	56999/641700/7122/187/57381/1003/2828/2321/3087/4086/7075	11
ECs_M	GO:0043114	BP	regulation of vascular permeability	5/91	50/18986	0.1	20.8637362637363	9.76010227959721	4.04571347057967e-06	0.000856679827395246	0.000742069023419482	83483/388125/7122/1003/2828	5
ECs_M	GO:0043542	BP	endothelial cell migration	8/91	287/18986	0.0278745644599303	5.81567561358502	5.70481455218627	7.09923964737825e-05	0.00994700200410513	0.0086162435802663	56999/6781/54345/57381/1003/5155/1948/161198	8
ECs_M	GO:0051924	BP	regulation of calcium ion transport	7/91	258/18986	0.0271317829457364	5.66070363744782	5.23080089668587	0.000241743920047437	0.0186794950879473	0.0161804611648534	9002/8614/6781/187/57190/5155/1193	7
ECs_M	GO:0007189	BP	adenylate cyclase-activating G protein-coupled receptor signaling pathway	6/91	184/18986	0.0326086956521739	6.80339	5.48960836227516	0.000257296356747315	0.0189504360143457	0.0164151542931696	64123/199800/57211/10203/2828/9289	6
ECs_M	GO:0002092	BP	positive regulation of receptor internalization	3/91	29/18986	0.103448275862069	21.5831754452444	7.69802147933331	0.000355613440362315	0.0239798060111549	0.0207716706515566	187/6401/3643	3
ECs_M	GO:0098742	BP	cell-cell adhesion via plasma-membrane adhesion molecules	7/91	280/18986	0.025	5.21593406593407	4.93213448066359	0.000396360429936445	0.0239798060111549	0.0207716706515566	7122/10205/8578/5175/6401/1003/54538	7
ECs_M	GO:0045123	BP	cellular extravasation	4/91	75/18986	0.0533333333333333	11.127326007326	6.09846763980114	0.000462890005340857	0.0245231783078498	0.021242347953236	83483/5175/6401/119	4
ECs_M	GO:0030336	BP	negative regulation of cell migration	8/91	383/18986	0.02088772845953	4.35796057728173	4.60718907734194	0.000504175762645145	0.0251198159388493	0.0217591644931063	56999/6781/7122/8692/8751/79772/7075/9289	8
ECs_M	GO:0006874	BP	intracellular calcium ion homeostasis	7/91	304/18986	0.0230263157894737	4.80414979757085	4.64018468875008	0.000646444610021183	0.0296961291297963	0.0257232361939577	9002/8614/6781/187/1003/57190/1193	7
ECs_M	GO:0051279	BP	regulation of release of sequestered calcium ion into cytosol	4/91	83/18986	0.0481927710843374	10.0548126572223	5.73727539618135	0.000679741056293535	0.0303021407726644	0.0262481726446866	9002/187/57190/1193	4
ECs_M	GO:0035633	BP	maintenance of blood-brain barrier	3/91	39/18986	0.0769230769230769	16.0490278951817	6.52864526732675	0.00085915605371654	0.0357117972398509	0.0309340988953906	7122/5175/1003	3
ECs_M	GO:0048865	BP	stem cell fate commitment	2/91	10/18986	0.2	41.7274725274725	8.94000316051866	0.000997217536333594	0.0400952870693201	0.034731144084156	54345/64321	2
ECs_M	GO:0033273	BP	response to vitamin	4/91	93/18986	0.043010752688172	8.97365000590807	5.34934649684867	0.00104143602777455	0.0400952870693201	0.034731144084156	10631/8614/6781/2350	4
ECs_M	GO:0030198	BP	extracellular matrix organization	7/91	339/18986	0.0206489675516224	4.30814613115498	4.26513319204569	0.00122016466633454	0.0445086622222071	0.038554076392069	56999/10631/7092/57190/8751/7075/55959	7
VSMCs	GO:0043292	CC	contractile muscle fiber	21/94	253/19960	0.08300395256917	17.6250946093684	18.3059481554318	1.31647788021274e-20	2.08003505073612e-18	1.5104851467704e-18	4629/25802/59/7169/171024/10398/4660/114907/91624/27295/23022/11346/1465/7414/6840/7168/1756/800/1466/255743/23336	21
VSMCs	GO:0030055	CC	cell-substrate junction	17/94	434/19960	0.0391705069124424	8.31748210608883	10.6017605646601	1.80540493167883e-11	3.56567474006568e-10	2.58933075727621e-10	8516/54751/171024/1264/10580/7145/91624/23022/4026/2273/1465/7414/6840/7041/1756/1466/1464	17
VSMCs	GO:0062023	CC	collagen-containing extracellular matrix	15/94	430/19960	0.0348837209302326	7.40722414646215	9.23913097610964	1.5415415710312e-09	2.02969640185775e-08	1.47393009861755e-08	59/10085/64094/633/6649/4240/4052/11117/7041/4856/4053/54829/255743/80781/1464	15
VSMCs	GO:0042383	CC	sarcolemma	7/94	144/19960	0.0486111111111111	10.3221040189125	7.72263118064588	5.32771562823999e-06	6.01270763758513e-05	4.36632333442225e-05	5592/633/6442/7414/1756/23336/477	7
VSMCs	GO:0032982	CC	myosin filament	3/94	24/19960	0.125	26.5425531914894	8.61249564159557	0.000190550090970348	0.00177099496313618	0.00128606562945932	4629/72/4628	3
VSMCs	GO:0030027	CC	lamellipodium	6/94	203/19960	0.0295566502463054	6.27607169059847	5.19728230513084	0.000398054260255197	0.00296753778365862	0.00215497414003191	59/4638/72/4628/23022/1464	6
VSMCs	GO:0008305	CC	integrin complex	3/94	31/19960	0.0967741935483871	20.5490734385724	7.49276948520634	0.000413201463547403	0.00296753778365862	0.00215497414003191	8516/11117/3679	3
VSMCs	GO:0005796	CC	Golgi lumen	4/94	106/19960	0.0377358490566038	8.01284624648735	4.97967892305827	0.00158815751229964	0.0096511110362824	0.0070084683741158	633/6649/1464/5154	4
VSMCs	GO:0098636	CC	protein complex involved in cell adhesion	3/94	58/19960	0.0517241379310345	10.9831254585473	5.23733392875705	0.00258774119070842	0.0133979118918931	0.00972932975493904	8516/11117/3679	3
VSMCs	GO:0043204	CC	perikaryon	4/94	152/19960	0.0263157894736842	5.58790593505039	3.90565686847749	0.0058007648335296	0.0247708336134507	0.0179881469944446	8516/4131/79739/11346	4
Fib	GO:0062023	CC	collagen-containing extracellular matrix	28/97	430/19960	0.0651162790697674	13.3991848477583	18.1638988849098	4.2323238614472e-24	5.20575834958006e-22	4.27687463893612e-22	1634/5176/2192/4060/127435/8076/6423/25890/4313/151887/8406/3908/1293/5118/2199/2719/2200/5212/4015/6590/2152/1278/1277/4653/7148/5919/5270/27286	28
Fib	GO:0005788	CC	endoplasmic reticulum lumen	10/97	314/19960	0.0318471337579618	6.55328649287543	6.93123571303889	3.02051296832267e-06	0.000185761547551844	0.000152615392083672	718/91851/1293/2719/2200/54587/1278/11167/1277/2159	10
Fib	GO:0005581	CC	collagen trimer	5/97	86/19960	0.0581395348837209	11.9635578997842	7.12017933512555	6.23257224562593e-05	0.00153321277242398	0.00125963565385282	4060/1293/4015/1278/1277	5
Fib	GO:0098637	CC	protein complex involved in cell-matrix adhesion	2/97	17/19960	0.117647058823529	24.2086112795634	6.68977029221263	0.00303130622762623	0.0286808204613866	0.0235631901094832	3908/7148	2
Fib	GO:0033268	CC	node of Ranvier	2/97	20/19960	0.1	20.5773195876289	6.12122701446664	0.00419495713447646	0.0354499521736541	0.0291244793211022	4653/6695	2
Fib	GO:1905286	CC	serine-type peptidase complex	2/97	21/19960	0.0952380952380952	19.5974472263132	5.95859860489038	0.00462191449200459	0.0354499521736541	0.0291244793211022	3075/2152	2
Fib	GO:0034774	CC	secretory granule lumen	6/97	324/19960	0.0185185185185185	3.81061473844979	3.5643483977063	0.00501555779604083	0.0354499521736541	0.0291244793211022	718/3479/1675/83716/6590/5919	6
Fib	GO:0072562	CC	blood microparticle	4/97	144/19960	0.0277777777777778	5.71592210767469	3.96892331169506	0.00536038465633029	0.0354499521736541	0.0291244793211022	718/716/715/3075	4
Fib	GO:0031594	CC	neuromuscular junction	3/97	78/19960	0.0384615384615385	7.91435368754956	4.27564552539544	0.00650418548892153	0.0400007407568674	0.0328632529966562	3908/6695/5270	3
Mac	GO:0030667	CC	secretory granule membrane	20/97	320/19960	0.0625	12.860824742268	14.9469289835523	6.20698338740525e-17	6.68518850018608e-15	4.67529404843583e-15	7305/2207/728/929/6556/2212/2357/1536/3903/290/10288/8673/3689/7097/11025/3687/719/3071/23601/963	20
Mac	GO:0009897	CC	external side of plasma membrane	12/97	407/19960	0.0294840294840295	6.06702297423947	7.21732417834175	6.57132212789731e-07	9.59413030673008e-06	6.70966575164252e-06	2207/9332/929/2212/2214/1508/290/9308/3689/3687/1230/942	12
Mac	GO:0008305	CC	integrin complex	3/97	31/19960	0.0967741935483871	19.9135350848021	7.36450629370372	0.000453066614908111	0.00314989170364686	0.00220288028301187	3689/3687/4067	3
Mac	GO:0062023	CC	collagen-containing extracellular matrix	8/97	430/19960	0.0186046511627907	3.82833852793095	4.14330906946034	0.00118055998117949	0.00749398944574804	0.00524092989356568	1520/6280/5265/1508/7045/6279/8685/3965	8
Mac	GO:0001726	CC	ruffle	5/97	185/19960	0.027027027027027	5.56143772638618	4.35574255719392	0.00209834050595447	0.0127649047445563	0.00892715039813962	199/5341/3936/822/93663	5
Mac	GO:0098636	CC	protein complex involved in cell adhesion	3/97	58/19960	0.0517241379310345	10.6434411660149	5.13961402995714	0.00282890487972328	0.0152970412014666	0.0106980028589925	3689/3687/4067	3
Mac	GO:0005884	CC	actin filament	4/97	123/19960	0.032520325203252	6.69181124800939	4.42484317978006	0.00306012474214131	0.0154805822812309	0.0108263625182365	199/23406/3936/3055	4
Mac	GO:0045121	CC	membrane raft	6/97	293/19960	0.0204778156996587	4.21378558108441	3.87270560538262	0.00307630934717125	0.0154805822812309	0.0108263625182365	929/79180/3689/7097/4067/3055	6
VSMCs_M	GO:0000775	CC	chromosome, centromeric region	31/97	262/19960	0.118320610687023	24.3472101991029	26.5832090991137	7.55239206933642e-35	8.30763127627007e-33	4.53143524160185e-33	332/7153/1063/64151/11130/57405/991/701/57082/9212/55355/220134/81620/11004/83540/891/79019/699/157570/113130/5347/151648/55143/7272/4085/1058/221150/1062/4751/64105/147841	31
VSMCs_M	GO:0030496	CC	midbody	17/97	207/19960	0.0821256038647343	16.8992479705165	16.0686006923218	1.74411724509889e-16	2.13169885512087e-15	1.16274483006593e-15	332/55165/1063/54443/983/259266/79801/24137/9212/5347/9493/55143/10112/1062/4751/9928/9055	17
VSMCs_M	GO:0045171	CC	intercellular bridge	7/97	92/19960	0.0760869565217391	15.6566562079785	9.84656095914594	3.21521471755581e-07	2.08043305253611e-06	1.1347816650197e-06	22974/55165/220134/55143/10112/1062/9055	7
VSMCs_M	GO:0000307	CC	cyclin-dependent protein kinase holoenzyme complex	4/97	59/19960	0.0677966101694915	13.9507251441552	6.96170277166499	0.000194346970839247	0.000855126671692686	0.000466432730014193	983/890/9133/891	4
VSMCs_M	GO:0001673	CC	male germ cell nucleus	3/97	52/19960	0.0576923076923077	11.8715305313243	5.48543888176222	0.00206917032696119	0.00734221728921713	0.00400484579411843	7153/5888/9319	3
T Cells	GO:0009897	CC	external side of plasma membrane	19/91	407/19960	0.0466830466830467	10.2394902394902	12.745	2.36146987299637e-14	6.16317061620658e-13	5.69315438231758e-13	914/916/915/969/917/3575/925/29121/3824/7852/3560/3561/939/6967/959/10663/3821/114836/921	19
T Cells	GO:0042105	CC	alpha-beta T cell receptor complex	7/91	12/19960	0.583333333333333	127.948717948718	29.7694864615683	2.51557984334963e-14	6.16317061620658e-13	5.69315438231758e-13	916/915/28638/917/28755/28639/919	7
T Cells	GO:0044194	CC	cytolytic granule	5/91	14/19960	0.357142857142857	78.3359497645212	19.5893314408507	3.41582307108326e-09	5.57917768276933e-08	5.15369796689756e-08	4818/2999/3002/5551/10578	5
ECs_F	GO:0009897	CC	external side of plasma membrane	10/95	407/19960	0.0245700245700246	5.16229147808095	5.86691642043497	2.40413497383358e-05	0.00418319485447044	0.00361885580271792	153579/762/3977/338328/8547/947/5175/3655/4059/6338	10
ECs_F	GO:0045177	CC	apical part of cell	10/95	474/19960	0.0210970464135021	4.43260048856318	5.23043716002532	8.63699103863532e-05	0.00751418220361273	0.00650047220276238	146894/762/338328/3745/947/221395/5327/358/7082/6338	10
ECs_F	GO:0062023	CC	collagen-containing extracellular matrix	8/95	430/19960	0.0186046511627907	3.90893512851897	4.21700435414272	0.00103054127511683	0.0417205521859868	0.0360921897313739	7450/8547/4059/1306/51162/10631/3909/79812	8
ECs_F	GO:0097648	CC	G protein-coupled receptor complex	2/95	11/19960	0.181818181818182	38.200956937799	8.53447471458646	0.00119886644212606	0.0417205521859868	0.0360921897313739	10268/10266	2
ECs	GO:0045121	CC	membrane raft	10/94	293/19960	0.0341296928327645	7.24711349938276	7.41006893189843	1.21536160814969e-06	7.75392680213668e-05	6.3935887666741e-05	83483/5175/8692/8436/1901/5420/9289/3791/7010/7851	10
ECs	GO:0097648	CC	G protein-coupled receptor complex	3/94	11/19960	0.272727272727273	57.9110251450677	12.987043236985	1.62394750113302e-05	0.000649579000453209	0.000535617772303523	10203/10268/10266	3
ECs	GO:0009897	CC	external side of plasma membrane	10/94	407/19960	0.0245700245700246	5.21720947252862	5.91280801720336	2.19026878541695e-05	0.000657080635625085	0.000541803331129456	5175/161198/8692/1003/3655/3563/1901/3791/3977/6403	10
ECs	GO:0031091	CC	platelet alpha granule	5/94	91/19960	0.0549450549450549	11.6670563479074	7.01544753031027	7.02928532932191e-05	0.00168702847903726	0.00139105857043423	7450/5175/22915/6403/2157	5
ECs	GO:0005902	CC	microvillus	5/94	100/19960	0.05	10.6170212765957	6.63176388136686	0.000110071472226146	0.00220142944452292	0.00181521375250136	8692/5420/7010/3384/10411	5
ECs	GO:0098636	CC	protein complex involved in cell adhesion	4/94	58/19960	0.0689655172413793	14.6441672780631	7.15798479261372	0.000161085378167664	0.00276146362573139	0.0022769963229715	79812/3655/22915/58494	4
ECs	GO:0001725	CC	stress fiber	4/94	85/19960	0.0470588235294118	9.99249061326658	5.71497043030256	0.000697805384334498	0.00901515343023105	0.00743354756527824	7010/134265/11170/57477	4
ECs	GO:0043296	CC	apical junction complex	5/94	154/19960	0.0324675324675325	6.89416966012711	5.05082947233347	0.000809678341135954	0.00901515343023105	0.00743354756527824	7122/1003/58494/90952/57477	5
ECs	GO:0062023	CC	collagen-containing extracellular matrix	7/94	430/19960	0.0162790697674419	3.45670460168234	3.54253496767197	0.00420511397600483	0.0265586145852937	0.0218992085176983	7450/51162/161198/79812/10631/22915/56999	7
B Cells	GO:0042571	CC	immunoglobulin complex, circulating	8/84	12/19960	0.666666666666667	158.412698412698	35.4588988768328	3.41190511724152e-17	4.06016708951741e-15	3.48373469865714e-15	3507/3512/3500/3502/3503/3494/3493/3501	8
B Cells	GO:0009897	CC	external side of plasma membrane	17/84	407/19960	0.0417690417690418	9.92511992511992	11.8263057532231	9.58036910705046e-13	1.90336223365952e-11	1.63313698951768e-11	973/931/115650/83416/79368/84824/100133941/930/643/933/4063/6382/115352/974/911/1236/57823	17
B Cells	GO:0042613	CC	MHC class II protein complex	2/84	17/19960	0.117647058823529	27.9551820728291	7.22796471561986	0.002284374893121	0.0339800765351749	0.0291558374516759	3112/3117	2
VSMCs_F	GO:0062023	CC	collagen-containing extracellular matrix	13/90	430/19960	0.0302325581395349	6.70490956072351	8.04865997273846	6.55986855203357e-08	1.12173752239774e-05	9.04571347701472e-06	51378/11096/6423/84570/80760/127435/4653/8076/1634/133584/9068/5176/2192	13
VSMCs_F	GO:0030018	CC	Z disc	5/90	133/19960	0.037593984962406	8.3375104427736	5.71396741994688	0.000340181793785414	0.0213936782097306	0.017251904250383	845/9457/3270/8470/91624	5
VSMCs_F	GO:0033018	CC	sarcoplasmic reticulum lumen	2/90	10/19960	0.2	44.3555555555556	9.22922036812058	0.000883750495555572	0.0213936782097306	0.017251904250383	845/3270	2
VSMCs_F	GO:0016528	CC	sarcoplasm	4/90	97/19960	0.0412371134020619	9.1454753722795	5.41217201118099	0.000972757272092481	0.0213936782097306	0.017251904250383	845/3270/6517/6328	4
VSMCs_F	GO:0001518	CC	voltage-gated sodium channel complex	2/90	15/19960	0.133333333333333	29.5703703703704	7.44965550027412	0.0020320541229788	0.0347481255029375	0.0280209568537076	6330/6328	2
ECs_M	GO:0031091	CC	platelet alpha granule	5/95	91/19960	0.0549450549450549	11.5442452284558	6.9716422969481	7.39330605119091e-05	0.0110160260162745	0.0107397498427826	22915/5175/2162/7450/5155	5
ECs_M	GO:0045121	CC	membrane raft	7/95	293/19960	0.0238907849829352	5.01957966588827	4.7932744791832	0.000501971746922024	0.0194700122249722	0.0189817144969704	83483/5175/8692/6401/119/9289/3643	7
ECs_M	GO:0062023	CC	collagen-containing extracellular matrix	8/95	430/19960	0.0186046511627907	3.90893512851897	4.21700435414272	0.00103054127511683	0.0307101299984815	0.0299399359928678	56999/10631/22915/2162/7450/51162/5155/161198	8
VSMCs	GO:0003779	MF	actin binding	22/91	441/18737	0.0498866213151927	10.2717101492612	13.7647193305248	1.41368391941201e-16	3.20906249706527e-14	2.57439282166609e-14	4629/25802/4638/7169/6876/171024/1264/10580/7145/4131/91624/4628/27295/23022/11346/7414/6840/7168/1756/800/5074/3778	22
VSMCs	GO:0008307	MF	structural constituent of muscle	9/91	42/18737	0.214285714285714	44.1216640502355	19.5444618738013	3.91849375143361e-13	4.44749040787715e-11	3.56789167893692e-11	4629/7169/10398/91624/1465/7168/1756/1466/23336	9
VSMCs	GO:0005178	MF	integrin binding	7/91	161/18737	0.0434782608695652	8.95222169135213	7.07932109045485	1.34120533485816e-05	0.000608907222025606	0.000488481100906236	8516/10085/4240/11117/4856/255743/3679	7
VSMCs	GO:0050840	MF	extracellular matrix binding	4/91	65/18737	0.0615384615384615	12.6708368554522	6.58460234349162	0.000281084576601459	0.00708957765428125	0.00568744231018157	64094/633/4052/4053	4
VSMCs	GO:0019838	MF	growth factor binding	5/91	132/18737	0.0378787878787879	7.79928404928405	5.47648129033111	0.00046058081973131	0.00950471327990976	0.00762492648933173	4916/3485/4052/4053/5154	5
VSMCs	GO:0005539	MF	glycosaminoglycan binding	6/91	246/18737	0.024390243902439	5.02197802197802	4.43601843608953	0.00126677024458345	0.0211642640163965	0.0169785192433878	64094/26032/633/6649/4856/4053	6
VSMCs	GO:0019888	MF	protein phosphatase regulator activity	4/91	99/18737	0.0404040404040404	8.31923631923632	5.10093757056959	0.00137864379411892	0.0211642640163965	0.0169785192433878	94274/10231/4660/3485	4
VSMCs	GO:0015269	MF	calcium-activated potassium channel activity	2/91	12/18737	0.166666666666667	34.3168498168498	8.06510333258961	0.0014917542919046	0.0211642640163965	0.0169785192433878	3779/3778	2
VSMCs	GO:0030553	MF	cGMP binding	2/91	15/18737	0.133333333333333	27.4534798534799	7.16009218896407	0.00235085717730719	0.0280865568025648	0.0225317613115869	5592/8654	2
VSMCs	GO:0005507	MF	copper ion binding	3/91	63/18737	0.0476190476190476	9.80481423338566	4.89032914135985	0.00356555817842806	0.0385419860239605	0.0309193766851155	6649/8639/1356	3
Fib	GO:0005201	MF	extracellular matrix structural constituent	16/93	166/18737	0.0963855421686747	19.4190957377899	16.8350755727323	1.46035975814513e-16	2.51181878400962e-14	1.92152599755938e-14	1634/2192/4060/127435/8076/25890/8406/3908/1293/5118/2199/2200/1278/1277/7148/27286	16
Fib	GO:0001968	MF	fibronectin binding	7/93	30/18737	0.233333333333333	47.010394265233	17.8124999043104	1.09411693727527e-10	8.3555674688055e-09	6.39195797797239e-09	2192/3489/6423/4313/151887/1513/4653	7
Fib	GO:0061134	MF	peptidase regulator activity	13/93	235/18737	0.0553191489361702	11.1453214367422	11.0535242988349	1.4573664189777e-10	8.3555674688055e-09	6.39195797797239e-09	5176/718/2192/6423/5918/221476/1293/5118/2719/1513/6590/6695/5270	13
Fib	GO:0005518	MF	collagen binding	6/93	69/18737	0.0869565217391304	17.5194015895278	9.70913022931548	1.18385137704061e-06	2.54528046063732e-05	1.94712397539575e-05	4060/127435/5118/1513/4015/7148	6
Fib	GO:0004252	MF	serine-type endopeptidase activity	8/93	178/18737	0.0449438202247191	9.05497160807056	7.62618076529907	2.90215022359772e-06	5.54633153843119e-05	4.2429096836224e-05	1675/94031/4313/1513/716/715/2152/2159	8
Fib	GO:0005178	MF	integrin binding	7/93	161/18737	0.0434782608695652	8.75970079476391	6.98380618838629	1.54745136016907e-05	0.000190115452820772	0.000145437157910627	2192/3479/6423/2200/2674/79987/7148	7
Fib	GO:0140359	MF	ABC-type transporter activity	4/93	48/18737	0.0833333333333333	16.7894265232975	7.73578354544966	9.36283835490979e-05	0.00084758326160236	0.000648396007957742	10351/23460/10350/10349	4
Fib	GO:0005319	MF	lipid transporter activity	5/93	178/18737	0.0280898876404494	5.6593572550441	4.41132537841252	0.00193701334510167	0.0114884929433616	0.0087886267926573	10351/23460/347/10350/10349	5
Fib	GO:0004714	MF	transmembrane receptor protein tyrosine kinase activity	3/93	60/18737	0.05	10.0736559139785	4.97181245514325	0.00330153254798094	0.0183181805887975	0.0140132960440617	5157/5156/4915	3
Fib	GO:0002020	MF	protease binding	4/93	136/18737	0.0294117647058824	5.92567994939911	4.07171960931783	0.00470926616682179	0.0253123056466671	0.0193637589096291	2152/1278/1277/4915	4
Fib	GO:0004602	MF	glutathione peroxidase activity	2/93	23/18737	0.0869565217391304	17.5194015895278	5.59867532044519	0.00576159941010358	0.0300301545011459	0.0229728844103013	4257/2878	2
Fib	GO:0045499	MF	chemorepellent activity	2/93	28/18737	0.0714285714285714	14.3909370199693	5.00812386508385	0.00847093573877093	0.0416285984876743	0.0318456230780862	23768/10512	2
Mac	GO:0140375	MF	immune receptor activity	9/95	154/18737	0.0584415584415584	11.5265208475735	9.36356633568261	8.70805167559407e-08	2.49050277921991e-05	1.92493773881553e-05	2207/728/2212/2214/2357/10288/719/1230/3460	9
Mac	GO:0038024	MF	cargo receptor activity	6/95	65/18737	0.0923076923076923	18.205991902834	9.91961833925146	9.39896613549746e-07	0.000134405215737614	0.000103883309918656	9332/58191/4481/3689/8685/23166	6
Mac	GO:0005178	MF	integrin binding	7/95	161/18737	0.0434782608695652	8.57528604118993	6.89112079651579	1.77924567887416e-05	0.000964254142674432	0.000745282922199598	7045/3689/3936/3687/3553/4067/83706	7
Mac	GO:0019864	MF	IgG binding	3/95	11/18737	0.272727272727273	53.7904306220096	12.5021016993789	2.02291078882748e-05	0.000964254142674432	0.000745282922199598	2207/2212/2214	3
Mac	GO:0001540	MF	amyloid-beta binding	5/95	83/18737	0.0602409638554217	11.8814204185162	7.09239050712387	6.40152835005343e-05	0.00183083710811528	0.00141507468790655	10288/4481/3689/7097/8685	5
Mac	GO:0016175	MF	superoxide-generating NAD(P)H oxidase activity	2/95	10/18737	0.2	39.4463157894737	8.68109708673924	0.00111477034810977	0.0184946902933399	0.014294755103428	1536/4688	2
Mac	GO:0001851	MF	complement component C3b binding	2/95	11/18737	0.181818181818182	35.8602870813397	8.2557927492781	0.00135800173482566	0.0184946902933399	0.014294755103428	11326/3689	2
Mac	GO:0015173	MF	aromatic amino acid transmembrane transporter activity	2/95	11/18737	0.181818181818182	35.8602870813397	8.2557927492781	0.00135800173482566	0.0184946902933399	0.014294755103428	124935/117247	2
Mac	GO:0140031	MF	phosphorylation-dependent protein binding	2/95	11/18737	0.181818181818182	35.8602870813397	8.2557927492781	0.00135800173482566	0.0184946902933399	0.014294755103428	4067/5777	2
Mac	GO:0140313	MF	molecular sequestering activity	3/95	54/18737	0.0555555555555556	10.9573099415205	5.23081774465296	0.0025973022296875	0.029713137507625	0.0229656197151316	7805/6688/54210	3
Mac	GO:0005001	MF	transmembrane receptor protein tyrosine phosphatase activity	2/95	17/18737	0.117647058823529	23.2037151702786	6.53809423292605	0.00329212599264486	0.030837957578465	0.0238350058574812	5791/5777	2
Mac	GO:0030169	MF	low-density lipoprotein particle binding	2/95	17/18737	0.117647058823529	23.2037151702786	6.53809423292605	0.00329212599264486	0.030837957578465	0.0238350058574812	4481/23166	2
Mac	GO:0036041	MF	long-chain fatty acid binding	2/95	17/18737	0.117647058823529	23.2037151702786	6.53809423292605	0.00329212599264486	0.030837957578465	0.0238350058574812	6280/6279	2
Mac	GO:0042834	MF	peptidoglycan binding	2/95	19/18737	0.105263157894737	20.7612188365651	6.15197831952654	0.00411217254162716	0.035638828694102	0.0275456533888901	7097/114548	2
Mac	GO:0051015	MF	actin filament binding	5/95	211/18737	0.023696682464455	4.67373409827887	3.83099960077691	0.00440885715064714	0.0370862689730906	0.0286643963354767	199/23406/3936/3059/822	5
VSMCs_M	GO:0008017	MF	microtubule binding	23/94	280/18737	0.0821428571428571	16.3735182370821	18.4041681612095	7.94958385076451e-22	1.3434796707792e-19	1.12130972210784e-19	332/1063/9787/51512/81624/3832/51203/24137/3833/57082/220134/11004/83540/56992/5347/9493/10112/221150/146909/1062/147841/9928/9055	23
VSMCs_M	GO:0003777	MF	microtubule motor activity	10/94	68/18737	0.147058823529412	29.3132040050063	16.6083853390517	1.41446208519716e-12	7.96813641327733e-11	6.65045331285682e-11	3832/24137/3833/11004/56992/9493/10112/146909/1062/9928	10
VSMCs_M	GO:0106310	MF	protein serine kinase activity	10/94	363/18737	0.0275482093663912	5.49117871168161	6.13558898500284	1.40380397825226e-05	0.00039540478720772	0.000330017075589128	983/9833/701/9088/9212/699/5347/55872/7272/4751	10
VSMCs_M	GO:0070182	MF	DNA polymerase binding	3/94	21/18737	0.142857142857143	28.4756838905775	8.94532463399055	0.000152313198782928	0.00286010339936832	0.00238713083472659	81620/55215/5888	3
VSMCs_M	GO:0016538	MF	cyclin-dependent protein serine/threonine kinase regulator activity	3/94	47/18737	0.0638297872340425	12.7231779085559	5.71391926819838	0.00168985375421211	0.0243576805309749	0.0203296741896645	890/9133/891	3
VSMCs_M	GO:0005542	MF	folic acid binding	2/94	13/18737	0.153846153846154	30.6661211129296	7.59762040203996	0.00187366773315192	0.0243576805309749	0.0203296741896645	7298/1719	2
VSMCs_M	GO:1990825	MF	sequence-specific mRNA binding	2/94	14/18737	0.142857142857143	28.4756838905775	7.30246150416588	0.00217881879995736	0.026301455513771	0.0219520089619764	7298/1719	2
VSMCs_M	GO:0003688	MF	DNA replication origin binding	2/94	16/18737	0.125	24.9162234042553	6.79567400432412	0.00285447381336382	0.0321604049638991	0.0268420695432107	8318/55388	2
VSMCs_M	GO:0003697	MF	single-stranded DNA binding	4/94	120/18737	0.0333333333333333	6.64432624113475	4.4044567270619	0.00313137275734245	0.0330751247494296	0.027605522992361	10635/8318/55388/5888	4
VSMCs_M	GO:0000900	MF	mRNA regulatory element binding translation repressor activity	2/94	18/18737	0.111111111111111	22.1477541371158	6.37387656767737	0.00361579236484993	0.0359452299799788	0.0300010016650087	7298/1719	2
T Cells	GO:0015026	MF	coreceptor activity	6/89	61/18737	0.0983606557377049	20.7076809725548	10.6506428124031	4.35928616546655e-07	6.59387877337544e-05	5.14142594415239e-05	925/7852/3560/926/3561/10663	6
T Cells	GO:0004715	MF	non-membrane spanning protein tyrosine kinase activity	5/89	45/18737	0.111111111111111	23.3920099875156	10.3893592012844	2.27021786882764e-06	0.000143023725736141	0.0001115194742582	3702/3932/7535/7294/2534	5
T Cells	GO:0042608	MF	T cell receptor binding	3/89	11/18737	0.272727272727273	57.4167517875383	12.9300207811853	1.66291677812267e-05	0.000785728177662961	0.000612653549834667	916/917/3932	3
T Cells	GO:0016004	MF	phospholipase activator activity	3/89	20/18737	0.15	31.5792134831461	9.4523653711391	0.000111388814122529	0.00350874764485965	0.00273586561002702	6352/3932/2534	3
T Cells	GO:0023023	MF	MHC protein complex binding	3/89	37/18737	0.0810810810810811	17.0698451260249	6.75941423431077	0.000716169954421335	0.0123051019441484	0.00959462139894612	925/3824/3821	3
T Cells	GO:0005125	MF	cytokine activity	6/89	238/18737	0.0252100840336134	5.30743083750354	4.6200851214573	0.000951864355612361	0.0149918636008947	0.0116895622619062	6352/9235/4050/6846/3458/959	6
T Cells	GO:0004252	MF	serine-type endopeptidase activity	5/89	178/18737	0.0280898876404494	5.91371039010226	4.55050486647897	0.00159476323421036	0.0205358244606255	0.0160123387607216	3001/3004/3003/2999/3002	5
T Cells	GO:0030159	MF	signaling receptor complex adaptor activity	3/89	51/18737	0.0588235294117647	12.3840052875083	5.62392236042976	0.00182967485703652	0.0216130342487439	0.0168522684200732	916/917/50852	3
T Cells	GO:0017124	MF	SH3 domain binding	4/89	113/18737	0.0353982300884956	7.45232176593417	4.75265258566398	0.00206505874579645	0.0223833184678906	0.0174528798969907	916/8631/26191/9047	4
T Cells	GO:0030246	MF	carbohydrate binding	6/89	280/18737	0.0214285714285714	4.51131621187801	4.08964596295751	0.00217551209861349	0.0223833184678906	0.0174528798969907	969/3820/29121/3824/202/3821	6
T Cells	GO:0019955	MF	cytokine binding	4/89	143/18737	0.027972027972028	5.8888976192347	4.0542437879399	0.00481056757989057	0.033673973059234	0.0262565092079797	7852/3560/3561/10663	4
T Cells	GO:0043274	MF	phospholipase binding	2/89	23/18737	0.0869565217391304	18.3067904250122	5.73739105563501	0.00528977608770872	0.0344747476061017	0.0268808948195725	3932/2534	2
ECs_F	GO:0033218	MF	amide binding	8/93	244/18737	0.0327868852459016	6.60567600916623	6.22485998881607	2.89547196484676e-05	0.00602258168688126	0.00527280684124726	32/10268/2043/7433/10266/1393/8322/9452	8
ECs_F	GO:0046875	MF	ephrin receptor binding	3/93	28/18737	0.107142857142857	21.5864055299539	7.69918256482793	0.000354429002712702	0.036860616282121	0.0322716934048934	2043/1942/358	3
ECs	GO:0004714	MF	transmembrane receptor protein tyrosine kinase activity	6/91	60/18737	0.1	20.5901098901099	10.6175724481084	4.50334887727689e-07	7.88086053523456e-05	7.15795453125064e-05	2321/7075/3791/7010/2050/4233	6
ECs	GO:0019838	MF	growth factor binding	6/91	132/18737	0.0454545454545455	9.35914085914086	6.73286748818027	4.45271854792177e-05	0.00249767886367692	0.00226856847167047	8692/2321/3655/3791/3977/7010	6
ECs	GO:0005178	MF	integrin binding	6/91	161/18737	0.0372670807453416	7.67333287830182	5.94081352640901	0.000133798054902324	0.00468293192158133	0.00425336974531597	7450/3655/3791/6403/58494/3384	6
ECs	GO:0005085	MF	guanyl-nucleotide exchange factor activity	6/91	230/18737	0.0260869565217391	5.37133301481127	4.65989459870814	0.000896165038122771	0.0261381469452475	0.0237405124134278	23348/80243/22899/23263/57480/10411	6
B Cells	GO:0034987	MF	immunoglobulin receptor binding	9/79	19/18737	0.473684210526316	112.347101932045	31.5969699496744	2.34801183613946e-17	4.24990142341243e-15	3.60852345343538e-15	3507/3512/3500/3502/3503/3494/3493/3501/10863	9
B Cells	GO:0003823	MF	antigen binding	15/79	177/18737	0.0847457627118644	20.0997639991418	16.6128861351317	7.44326727543348e-16	6.7361568842673e-14	5.71956327480678e-14	3495/3507/3512/3500/3514/3538/3539/3502/3503/3494/3493/3501/3112/911/3117	15
B Cells	GO:0019865	MF	immunoglobulin binding	4/79	26/18737	0.153846153846154	36.4888023369036	11.7828122590509	4.07740593494339e-06	0.000246003491408251	0.00020887763736903	931/3512/933/9214	4
B Cells	GO:0035591	MF	signaling adaptor activity	5/79	128/18737	0.0390625	9.26473496835443	6.10508673424365	0.000206903266984076	0.00748989826482355	0.00635955304835265	55024/79368/26228/9447/29760	5
B Cells	GO:0140375	MF	immune receptor activity	5/79	154/18737	0.0324675324675325	7.70055893473615	5.43291510137143	0.000485529559671751	0.0130709999095391	0.011098377358492	643/3112/1236/9214/3117	5
B Cells	GO:0071723	MF	lipopeptide binding	2/79	10/18737	0.2	47.4354430379747	9.55729361411274	0.0007727423832118	0.0155407079290373	0.0131953670115699	911/81793	2
B Cells	GO:0005068	MF	transmembrane receptor protein tyrosine kinase adaptor activity	2/79	17/18737	0.117647058823529	27.9032017870439	7.22096014019406	0.00229112096382969	0.0414692894453174	0.0352109116546458	26228/29760	2
B Cells	GO:0042834	MF	peptidoglycan binding	2/79	19/18737	0.105263157894737	24.9660226515656	6.80083885790655	0.0028650574789616	0.047143218517459	0.0400285542515209	3507/3512	2
VSMCs_F	GO:0008528	MF	G protein-coupled peptide receptor activity	5/88	126/18737	0.0396825396825397	8.44922438672439	5.76319712937159	0.000318472027567783	0.0275574460802241	0.0230878710446561	552/185/4886/6752/1909	5
VSMCs_F	GO:0001968	MF	fibronectin binding	3/88	30/18737	0.1	21.2920454545455	7.64075688030019	0.000370785441124465	0.0275574460802241	0.0230878710446561	6423/4653/2192	3
VSMCs_F	GO:0030296	MF	protein tyrosine kinase activator activity	3/88	32/18737	0.09375	19.9612926136364	7.37421972278709	0.000449917487024067	0.0275574460802241	0.0230878710446561	51378/285016/3356	3
VSMCs_F	GO:0005178	MF	integrin binding	5/88	161/18737	0.031055900621118	6.61243647656691	4.91292660095221	0.000971173971260708	0.0346796399347856	0.029054907786394	11096/7103/6423/2674/2192	5
VSMCs_F	GO:0005539	MF	glycosaminoglycan binding	6/88	246/18737	0.024390243902439	5.19318181818182	4.54760828184347	0.00106399360167097	0.0346796399347856	0.029054907786394	11096/6586/84570/1634/9353/133584	6
VSMCs_F	GO:0005201	MF	extracellular matrix structural constituent	5/88	166/18737	0.0301204819277108	6.41326670317634	4.8122460434871	0.00111324269645447	0.0346796399347856	0.029054907786394	84570/127435/8076/1634/2192	5
VSMCs_F	GO:0042277	MF	peptide binding	6/88	249/18737	0.0240963855421687	5.13061336254107	4.5073496955478	0.00113239640603382	0.0346796399347856	0.029054907786394	84570/2903/4886/6752/9478/2028	6
