# Supplementary material for: Erosion or Explosion: Integrated Single-Cell Transcriptomics Reveals Cellular Heterogeneity in Aortic Aneurysm and Dissection
Source: Inflammation. 2026 May 12;49(1):159. doi: 10.1007/s10753-026-02523-5 (PMC13337744; doi:10.1007/s10753-026-02523-5)
Supplement: Supplementary file 2 — Supplementary Material 2 (XLSX 50.8 KB) [file 10753_2026_2523_MOESM2_ESM.xlsx]

## Sheet: TAA_VSMCs_Group
Cluster	ID	ID1	Description	GeneRatio	BgRatio	RichFactor	FoldEnrichment	zScore	pvalue	p.adjust	qvalue	geneID	Count
VSMCs	GO:0002181	BP	cytoplasmic translation	47/96	165/18986	0.284848484848485	56.3347222222222	50.891270973183	4.69074177389552e-73	7.08771082035612e-70	6.56210086053383e-70	6206/6194/6189/6228/6233/6191/6124/7812/6135/6144/6229/6137/6164/6168/6125/6154/6176/6138/6143/6167/6171/6134/6152/6222/4904/6136/6128/6156/6161/6133/6232/9349/6146/6129/6235/6147/6170/6188/4736/6157/6165/6202/6181/6130/6139/11224/6208	47
VSMCs	GO:0042254	BP	ribosome biogenesis	19/96	317/18986	0.0599369085173502	11.8537723449001	13.8923190803173	1.74217847500486e-15	1.31621583786617e-12	1.21860799646393e-12	6206/6194/6189/6228/6233/6191/4869/6135/6229/6125/6154/6152/6232/6129/6165/6202/6130/11224/6208	19
VSMCs	GO:0140694	BP	non-membrane-bounded organelle assembly	11/96	425/18986	0.0258823529411765	5.11877450980392	6.12190709137496	9.93326520312995e-06	0.00166768485799215	0.00154401280174967	6228/4869/7812/6135/6125/6152/51652/6232/6188/140609/6208	11
VSMCs	GO:1904667	BP	negative regulation of ubiquitin protein ligase activity	3/96	10/18986	0.3	59.3312	13.1529716982293	1.46517065047488e-05	0.00221387285286755	0.0020496966257696	6135/6125/9349	3
VSMCs	GO:1901798	BP	positive regulation of signal transduction by p53 class mediator	4/96	31/18986	0.129032258064516	25.5188172043011	9.7396512591055	1.7392166781369e-05	0.00238905127333168	0.00221188417726692	6135/6154/6167/9349	4
VSMCs	GO:1904666	BP	regulation of ubiquitin protein ligase activity	3/96	21/18986	0.142857142857143	28.2529761904762	8.90783366575343	0.000155961163654323	0.0157104878854455	0.0145454306313401	6135/6125/9349	3
VSMCs_F	GO:0003012	BP	muscle system process	13/92	465/18986	0.0279569892473118	5.76947171575503	7.26610713671749	3.7082969313868e-07	0.000824354407847286	0.000641340195607212	3778/29995/2316/2023/2697/5350/10611/9464/7373/6442/25802/5592/27086	13
VSMCs_F	GO:0060348	BP	bone development	9/92	217/18986	0.0414746543778802	8.55910639150471	7.81478468240363	1.07757676953966e-06	0.00119772657934333	0.000931820332817713	2296/4969/5358/4054/2697/302/633/642658/27086	9
VSMCs_F	GO:0030198	BP	extracellular matrix organization	10/92	339/18986	0.0294985250737463	6.08759779402334	6.59546458859628	5.68695666431915e-06	0.00204176795275007	0.00158847680771284	8516/4239/10516/2296/2331/4035/7373/302/1295/642658	10
VSMCs_F	GO:0007178	BP	cell surface receptor protein serine/threonine kinase signaling pathway	11/92	425/18986	0.0258823529411765	5.34132992327366	6.31617028650142	6.55907932805525e-06	0.00204176795275007	0.00158847680771284	8516/4052/4053/2331/4054/4035/642658/10979/11167/7041/11030	11
VSMCs_F	GO:0031589	BP	cell-substrate adhesion	10/92	361/18986	0.0277008310249307	5.71660845477538	6.31353430096072	9.85783945350026e-06	0.00204176795275007	0.00158847680771284	8516/10516/10085/87/1012/2316/2013/302/1295/10979	10
VSMCs_F	GO:0072659	BP	protein localization to plasma membrane	9/92	295/18986	0.0305084745762712	6.29602063375092	6.3970783019334	1.31359820240781e-05	0.00204176795275007	0.00158847680771284	10267/10857/10550/2316/2013/4035/5621/8878/55022	9
VSMCs_F	GO:0061049	BP	cell growth involved in cardiac muscle cell development	4/92	31/18986	0.129032258064516	26.6283309957924	9.96498239570532	1.46955858047688e-05	0.00204176795275007	0.00158847680771284	10611/7373/5592/27086	4
VSMCs_F	GO:0001666	BP	response to hypoxia	9/92	317/18986	0.028391167192429	5.85907282951584	6.08779150994123	2.32073727204571e-05	0.00303470526809271	0.00236097296468798	358/3778/2023/6649/57142/3339/5230/378938/665	9
VSMCs_F	GO:0048844	BP	artery morphogenesis	5/92	83/18986	0.0602409638554217	12.4319	7.28332035087945	5.15961727844526e-05	0.00536285008912125	0.00417224835875001	2296/4035/9464/57142/5311	5
VSMCs_F	GO:0050878	BP	regulation of body fluid levels	9/92	381/18986	0.0236220472440945	4.87487161930846	5.33141178650526	9.61889915552921e-05	0.0073733837319798	0.0057364251588147	358/928/2316/2013/2697/3315/302/710/5592	9
VSMCs_F	GO:0030195	BP	negative regulation of blood coagulation	4/92	50/18986	0.08	16.5095652173913	7.66262834747358	0.000100257990853116	0.00742911712221586	0.0057797852270761	928/302/710/5592	4
VSMCs_F	GO:0141091	BP	transforming growth factor beta receptor superfamily signaling pathway	9/92	397/18986	0.0226700251889169	4.67840324170408	5.16849184341031	0.00013127125912053	0.00828351976297843	0.0064445026732834	8516/4052/4053/2331/4054/642658/10979/11167/7041	9
VSMCs_F	GO:0050819	BP	negative regulation of coagulation	4/92	54/18986	0.0740740740740741	15.2866344605475	7.33610981784102	0.000135655520893826	0.00828351976297843	0.0064445026732834	928/302/710/5592	4
VSMCs_F	GO:0006979	BP	response to oxidative stress	9/92	405/18986	0.0222222222222222	4.58599033816425	5.09025271166911	0.000152485450567742	0.00869167068236131	0.00676204035851013	10516/358/10550/6649/5621/5311/51435/27086/11030	9
VSMCs_F	GO:0010821	BP	regulation of mitochondrion organization	5/92	114/18986	0.043859649122807	9.05129672006102	6.01653646097707	0.000231873756039403	0.0111248050618752	0.00865499666958397	1191/291/8878/55022/10572	5
VSMCs_F	GO:0031639	BP	plasminogen activation	3/92	27/18986	0.111111111111111	22.9299516908213	7.95699532084871	0.000296028104634643	0.0124164240868455	0.00965986446702521	2023/302/5230	3
VSMCs_F	GO:0048771	BP	tissue remodeling	6/92	191/18986	0.031413612565445	6.48281356703847	5.31417994690572	0.000333530683632024	0.0136832768345025	0.0106454643270533	2296/2316/4054/2697/9464/10457	6
VSMCs_F	GO:1902430	BP	negative regulation of amyloid-beta formation	3/92	29/18986	0.103448275862069	21.3485757121439	7.65218514430322	0.000367223714810764	0.0138362426783784	0.0107644703556483	1191/5621/57142	3
VSMCs_F	GO:0006898	BP	receptor-mediated endocytosis	7/92	275/18986	0.0254545454545455	5.25304347826087	4.95741103201285	0.000380306618640098	0.0140903602206156	0.0109621714811523	1191/10267/928/4035/302/3339/9260	7
VSMCs_F	GO:0001704	BP	formation of primary germ layer	5/92	132/18986	0.0378787878787879	7.81702898550725	5.48425466984498	0.000456305881245902	0.016101078952534	0.012526492278814	8516/2296/2697/1295/642658	5
VSMCs_F	GO:0097345	BP	mitochondrial outer membrane permeabilization	3/92	33/18986	0.0909090909090909	18.7608695652174	7.12556772821933	0.000540692573105986	0.0169290083100649	0.0131706137526039	291/10572/665	3
VSMCs_F	GO:0046688	BP	response to copper ion	3/92	37/18986	0.0810810810810811	16.7326674500588	6.68416767616087	0.000759304244743415	0.0213228233491177	0.0165889616983215	358/6649/5621	3
VSMCs_F	GO:1902460	BP	regulation of mesenchymal stem cell proliferation	2/92	10/18986	0.2	41.2739130434783	8.88911963218949	0.00101909143814043	0.0251715585220687	0.019583242489646	4054/10979	2
VSMCs_F	GO:2001171	BP	positive regulation of ATP biosynthetic process	2/92	10/18986	0.2	41.2739130434783	8.88911963218949	0.00101909143814043	0.0251715585220687	0.019583242489646	2023/55022	2
VSMCs_F	GO:0051017	BP	actin filament bundle assembly	5/92	164/18986	0.0304878048780488	6.29175503711559	4.7492609230558	0.00121485503721167	0.0269954024095402	0.0210021763661598	87/2316/5358/5217/10979	5
VSMCs_F	GO:0000512	BP	lncRNA-mediated post-transcriptional gene silencing	2/92	11/18986	0.181818181818182	37.5217391304348	8.45462129649998	0.00124163082635129	0.0269954024095402	0.0210021763661598	283131/378938	2
VSMCs_F	GO:2000625	BP	regulation of miRNA catabolic process	2/92	11/18986	0.181818181818182	37.5217391304348	8.45462129649998	0.00124163082635129	0.0269954024095402	0.0210021763661598	283131/378938	2
VSMCs_F	GO:0043403	BP	skeletal muscle tissue regeneration	3/92	44/18986	0.0681818181818182	14.070652173913	6.0568656250746	0.00126294280278551	0.0269954024095402	0.0210021763661598	928/2697/6442	3
VSMCs_F	GO:1904646	BP	cellular response to amyloid-beta	3/92	45/18986	0.0666666666666667	13.7579710144928	5.97893283659943	0.00134843348781101	0.0280853426884	0.0218501399422503	2697/4035/5621	3
VSMCs_F	GO:0033002	BP	muscle cell proliferation	6/92	252/18986	0.0238095238095238	4.91356107660455	4.36409692280663	0.00141781138990624	0.0286526792705598	0.0222915226183345	2296/1012/4969/2697/5592/27086	6
VSMCs_F	GO:0009650	BP	UV protection	2/92	12/18986	0.166666666666667	34.3949275362319	8.07474728696439	0.0014852630783143	0.0287107810703712	0.0223367252876008	4239/51435	2
VSMCs_F	GO:0072070	BP	loop of Henle development	2/92	12/18986	0.166666666666667	34.3949275362319	8.07474728696439	0.0014852630783143	0.0287107810703712	0.0223367252876008	358/5311	2
VSMCs_F	GO:0007009	BP	plasma membrane organization	5/92	173/18986	0.0289017341040462	5.96443830108067	4.57721592532536	0.00153872016280109	0.0287443270748473	0.0223628237725094	1191/928/2013/302/112574	5
VSMCs_F	GO:0030308	BP	negative regulation of cell growth	5/92	173/18986	0.0289017341040462	5.96443830108067	4.57721592532536	0.00153872016280109	0.0287443270748473	0.0223628237725094	2023/2487/2697/57142/27086	5
VSMCs_F	GO:0090279	BP	regulation of calcium ion import	3/92	48/18986	0.0625	12.898097826087	5.75928216994653	0.00162645685370503	0.0293952324047665	0.0228692221706235	5350/5621/5311	3
VSMCs_F	GO:1905710	BP	positive regulation of membrane permeability	3/92	49/18986	0.0612244897959184	12.6348713398403	5.69038033028097	0.00172649237019436	0.0294679369496898	0.0229257856421339	291/10572/665	3
VSMCs_F	GO:0010917	BP	negative regulation of mitochondrial membrane potential	2/92	13/18986	0.153846153846154	31.7491638795987	7.73881104439703	0.00174978303075081	0.0294679369496898	0.0229257856421339	10550/665	2
VSMCs_F	GO:0051099	BP	positive regulation of binding	4/92	107/18986	0.0373831775700935	7.71475010158472	4.86037198523515	0.00182114806817694	0.0304391891395288	0.0236814109696455	2296/4035/9464/302	4
VSMCs_F	GO:0001765	BP	membrane raft assembly	2/92	14/18986	0.142857142857143	29.4813664596273	7.43884552933425	0.00203498697584895	0.0325451514195123	0.02531983037728	2013/302	2
VSMCs_F	GO:0003018	BP	vascular process in circulatory system	6/92	276/18986	0.0217391304347826	4.48629489603025	4.07116801894049	0.00224318815876881	0.0353660090563337	0.0275144318391724	2296/3778/4035/6649/10979/5592	6
VSMCs_F	GO:0051956	BP	negative regulation of amino acid transport	2/92	15/18986	0.133333333333333	27.5159420289855	7.16877314279493	0.00234067265222548	0.0361341340687308	0.0281120260789946	10550/5592	2
VSMCs_F	GO:0070252	BP	actin-mediated cell contraction	4/92	115/18986	0.0347826086956522	7.17807183364839	4.63704889584654	0.00236912147114284	0.0363210829679346	0.0282574706140666	2316/2013/2697/5350	4
VSMCs_F	GO:0033623	BP	regulation of integrin activation	2/92	17/18986	0.117647058823529	24.2787723785166	6.70038218259811	0.00301268733155859	0.041939699196724	0.0326287026920556	54751/10979	2
VSMCs_F	GO:0032970	BP	regulation of actin filament-based process	7/92	395/18986	0.0177215189873418	3.65718216840947	3.72396645819727	0.00307806178001435	0.042500194639577	0.0330647630242796	2316/4035/5350/6840/5217/10979/25802	7
VSMCs_F	GO:0006735	BP	NADH regeneration	2/92	18/18986	0.111111111111111	22.9299516908213	6.49531796526162	0.00337861896327427	0.0430251590137152	0.0334731805097588	2023/5230	2
VSMCs_F	GO:0061621	BP	canonical glycolysis	2/92	18/18986	0.111111111111111	22.9299516908213	6.49531796526162	0.00337861896327427	0.0430251590137152	0.0334731805097588	2023/5230	2
VSMCs_F	GO:0007566	BP	embryo implantation	3/92	62/18986	0.0483870967741935	9.98562412342216	4.9450977606822	0.00338704580629787	0.0430251590137152	0.0334731805097588	2013/2697/3339	3
VSMCs_F	GO:0045599	BP	negative regulation of fat cell differentiation	3/92	62/18986	0.0483870967741935	9.98562412342216	4.9450977606822	0.00338704580629787	0.0430251590137152	0.0334731805097588	10979/3400/7041	3
VSMCs_F	GO:0008347	BP	glial cell migration	3/92	63/18986	0.0476190476190476	9.82712215320911	4.89701771980709	0.00354404018545799	0.0445107419902436	0.0346289504888937	928/57142/1462	3
VSMCs_F	GO:0043462	BP	regulation of ATP-dependent activity	3/92	63/18986	0.0476190476190476	9.82712215320911	4.89701771980709	0.00354404018545799	0.0445107419902436	0.0346289504888937	5350/5217/3306	3
VSMCs_F	GO:0086014	BP	atrial cardiac muscle cell action potential	2/92	19/18986	0.105263157894737	21.7231121281465	6.30622866291226	0.00376423756607128	0.0457262301058823	0.0355745891346282	2316/2697	2
VSMCs_F	GO:0030837	BP	negative regulation of actin filament polymerization	3/92	65/18986	0.0461538461538462	9.5247491638796	4.80400558178043	0.00387122070731009	0.0462673313567221	0.0359955609627078	6840/5217/25802	3
VSMCs_F	GO:0071805	BP	potassium ion transmembrane transport	5/92	219/18986	0.0228310502283105	4.71163390907286	3.85502343988677	0.00425744302365936	0.0473214792079738	0.0368156783572228	358/3778/2316/5621/5311	5
VSMCs_F	GO:0019677	BP	NAD catabolic process	2/92	21/18986	0.0952380952380952	19.6542443064182	5.96826561498227	0.00459375642617422	0.0498142465140746	0.0387550285402015	2023/5230	2
VSMCs_T	GO:0050852	BP	T cell receptor signaling pathway	19/98	149/18986	0.12751677852349	24.7044240514998	20.9238705523816	1.57397941889439e-21	1.71959762565031e-18	1.37979409646904e-18	916/915/917/28755/28638/5788/8631/3932/925/28639/26191/2533/3702/4068/926/387357/919/50852/6967	19
VSMCs_T	GO:0030217	BP	T cell differentiation	22/98	320/18986	0.06875	13.3192602040816	16.0088206194563	6.60974592512821e-19	3.41062889736616e-16	2.73666673391273e-16	916/864/915/917/914/969/5788/3932/399/6775/64919/10125/3575/3561/925/26191/22806/3702/3458/387357/5734/639	22
VSMCs_T	GO:0007159	BP	leukocyte cell-cell adhesion	19/98	430/18986	0.0441860465116279	8.56037019458946	11.422481378703	6.28741759712306e-13	1.08143582670517e-10	8.67737165450902e-11	916/864/969/6352/5788/8631/3932/399/10125/3575/29851/3561/26191/11151/923/3458/3683/201633/54900	19
VSMCs_T	GO:0001906	BP	cell killing	11/98	264/18986	0.0416666666666667	8.07227891156463	8.33509538712126	1.1749926332041e-07	7.27555438479978e-06	5.83785813549826e-06	914/3001/5788/10125/3575/2999/3820/11151/4068/3458/5551	11
VSMCs_T	GO:0006968	BP	cellular defense response	4/98	52/18986	0.0769230769230769	14.9026687598116	7.23109408933819	0.000149423189626841	0.00316859037729246	0.00254245657908684	3702/4068/5551/50852	4
VSMCs_T	GO:0001818	BP	negative regulation of cytokine production	9/98	388/18986	0.0231958762886598	4.49384599200505	5.00854811389832	0.000179660745660508	0.00365940571424297	0.00293628365483932	5788/10225/7128/26191/54941/3458/84636/201633/5734	9
VSMCs_T	GO:0050900	BP	leukocyte migration	9/98	404/18986	0.0222772277227723	4.31587189331178	4.8525224100309	0.00024246769418756	0.00469174988252928	0.00376462998870159	7852/969/6352/3932/11151/3683/5734/2833/63940	9
VSMCs_T	GO:0070228	BP	regulation of lymphocyte apoptotic process	4/98	61/18986	0.0655737704918033	12.7039143526263	6.59482779990389	0.000277988102447364	0.0050236629434431	0.00403095489817956	917/6352/64919/3575	4
VSMCs_T	GO:0051101	BP	regulation of DNA binding	4/98	73/18986	0.0547945205479452	10.6155996645233	5.92902039100086	0.00055303747228932	0.008735734766366	0.00700949750055207	3001/9235/3458/149628	4
VSMCs_T	GO:0002260	BP	lymphocyte homeostasis	4/98	81/18986	0.0493827160493827	9.56714537666918	5.56564698526522	0.000819174576985594	0.0121930985112856	0.00978366397614374	3575/7128/11151/84636	4
VSMCs_T	GO:0071353	BP	cellular response to interleukin-4	3/98	36/18986	0.0833333333333333	16.1445578231293	6.55131667207789	0.000841443803900582	0.0124052857946486	0.0099539216902525	5788/3561/11151	3
VSMCs_T	GO:0006470	BP	protein dephosphorylation	5/98	146/18986	0.0342465753424658	6.63474979032709	4.92306949367195	0.000960585699318433	0.0131591740048224	0.0105588367507755	5788/1846/1844/26191/5778	5
VSMCs_T	GO:0006469	BP	negative regulation of protein kinase activity	5/98	155/18986	0.032258064516129	6.24950625411455	4.72686246892793	0.00125426470924855	0.0152882029127303	0.0122671558799278	5788/7128/26191/3458/5583	5
VSMCs_T	GO:0002833	BP	positive regulation of response to biotic stimulus	8/98	416/18986	0.0192307692307692	3.7256671899529	4.04891716109793	0.00140210040063805	0.0160165676299592	0.0128515910535508	6352/10125/7128/26191/54941/4068/330/149628	8
VSMCs_T	GO:0006909	BP	phagocytosis	6/98	239/18986	0.0251046025104603	4.86363248228162	4.32966426258202	0.0014995861935322	0.0168214451274482	0.0134974195909077	5788/3561/11151/51411/3458/3683	6
VSMCs_T	GO:0051345	BP	positive regulation of hydrolase activity	7/98	331/18986	0.0211480362537764	4.09710832973673	4.09447400297447	0.00163863033145879	0.0179900691709092	0.0144351160218094	6352/3932/10125/3458/8477/116984/5996	7
VSMCs_T	GO:0007204	BP	positive regulation of cytosolic calcium ion concentration	5/98	170/18986	0.0294117647058824	5.69807923169268	4.43206883434573	0.00188444854448115	0.0195923722925325	0.015720793761178	1043/7852/10663/5734/2833	5
VSMCs_T	GO:0061043	BP	regulation of vascular wound healing	2/98	16/18986	0.125	24.2168367346939	6.69198139361074	0.00301893748944852	0.0271319382991633	0.0217704931273037	7852/7128	2
VSMCs_T	GO:0031663	BP	lipopolysaccharide-mediated signaling pathway	3/98	58/18986	0.0517241379310345	10.0207600281492	4.95598649756779	0.00335022449241059	0.0288119306347311	0.0231185081932427	7128/26191/923	3
VSMCs_T	GO:0033623	BP	regulation of integrin activation	2/98	17/18986	0.117647058823529	22.7923169267707	6.47486920948268	0.00340999013879301	0.0288451624855277	0.0231451732170017	8631/5734	2
VSMCs_T	GO:0141061	BP	disruption of cell in another organism	4/98	124/18986	0.032258064516129	6.24950625411455	4.22435863484186	0.00390277616003637	0.0311417396687438	0.024987932006744	3001/2999/3458/5551	4
VSMCs_T	GO:0141060	BP	disruption of anatomical structure in another organism	4/98	127/18986	0.031496062992126	6.10188012212759	4.15525931392939	0.00424931542664307	0.0332966456260094	0.0267170147141923	3001/2999/3458/5551	4
VSMCs_T	GO:0032495	BP	response to muramyl dipeptide	2/98	21/18986	0.0952380952380952	18.4509232264334	5.76337639289364	0.00519522763811771	0.0367224309762841	0.0294658428886273	7128/26191	2
VSMCs_T	GO:0035821	BP	modulation of process of another organism	2/98	21/18986	0.0952380952380952	18.4509232264334	5.76337639289364	0.00519522763811771	0.0367224309762841	0.0294658428886273	3458/5551	2
VSMCs_T	GO:0009615	BP	response to virus	7/98	425/18986	0.0164705882352941	3.1909243697479	3.2903834892483	0.00647198402108658	0.043749481504987	0.0351043031251766	7852/6352/5788/7128/3458/5551/3669	7
VSMCs_T	GO:0050921	BP	positive regulation of chemotaxis	4/98	145/18986	0.0275862068965517	5.34440534834623	3.78257647796502	0.00677147692005729	0.0446053032861646	0.0357910090287463	7852/6352/2833/63940	4
VSMCs_Me	GO:0050673	BP	epithelial cell proliferation	15/90	482/18986	0.0311203319502075	6.56500691562932	8.54078978989419	7.54678053443659e-09	1.70632707883611e-05	1.33776614947276e-05	3487/4609/5176/441478/1910/8829/5468/7026/3488/1749/3569/2252/4804/9839/6347	15
VSMCs_Me	GO:0061138	BP	morphogenesis of a branching epithelium	9/90	190/18986	0.0473684210526316	9.99263157894737	8.59750622013144	2.92667888583082e-07	0.000265704882178354	0.000208313518279451	4609/183/441478/3371/8829/9021/1435/7475/2252	9
VSMCs_Me	GO:0040013	BP	negative regulation of locomotion	12/90	416/18986	0.0288461538461538	6.08525641025641	7.23761012226687	6.12513484226418e-07	0.000265704882178354	0.000208313518279451	482/8519/5176/114757/285/8829/5468/7026/3488/4804/9839/6347	12
VSMCs_Me	GO:0003018	BP	vascular process in circulatory system	10/90	276/18986	0.036231884057971	7.64331723027375	7.67262997020625	7.36469735799983e-07	0.000265704882178354	0.000208313518279451	6542/482/2171/183/948/10060/1910/3274/11156/9839	10
VSMCs_Me	GO:0010273	BP	detoxification of copper ion	4/90	16/18986	0.25	52.7388888888889	14.2884473561701	8.22615734298308e-07	0.000265704882178354	0.000208313518279451	4489/4502/4493/4499	4
VSMCs_Me	GO:0038084	BP	vascular endothelial growth factor signaling pathway	5/90	51/18986	0.0980392156862745	20.681917211329	9.7131802769688	4.23158844333907e-06	0.000586042586833688	0.000459459352511898	5228/25960/5159/8829/11156	5
VSMCs_Me	GO:0007263	BP	nitric oxide mediated signal transduction	4/90	24/18986	0.166666666666667	35.1592592592593	11.5561616851473	4.6655314299011e-06	0.000586042586833688	0.000459459352511898	51655/2983/183/948	4
VSMCs_Me	GO:1902895	BP	positive regulation of miRNA transcription	5/90	56/18986	0.0892857142857143	18.8353174603175	9.22446454230548	6.75395561257143e-06	0.00072717588762019	0.000570108333412044	4609/183/5468/3569/4804	5
VSMCs_Me	GO:0070482	BP	response to oxygen levels	10/90	358/18986	0.0279329608938547	5.89261328367474	6.4497206384837	7.51917386625611e-06	0.000749309366526584	0.000587461055066816	5228/4609/2983/114757/10060/2034/285/863/5468/9839	10
VSMCs_Me	GO:0010743	BP	regulation of macrophage derived foam cell differentiation	4/90	33/18986	0.121212121212121	25.5703703703704	9.74925224119805	1.73904849537771e-05	0.001310662882683	0.00102756409340915	183/948/1435/5468	4
VSMCs_Me	GO:0006882	BP	intracellular zinc ion homeostasis	4/90	37/18986	0.108108108108108	22.806006006006	9.16274197352508	2.76649175766432e-05	0.00166239946125043	0.00130332675003875	4489/4502/4493/4499	4
VSMCs_Me	GO:0042593	BP	glucose homeostasis	8/90	265/18986	0.030188679245283	6.36846960167715	6.07366073084756	3.74051756260936e-05	0.00187940226867995	0.00147345767846413	2171/5176/221395/5468/3488/5166/3569/4804	8
VSMCs_Me	GO:0050886	BP	endocrine process	5/90	93/18986	0.0537634408602151	11.3416965352449	6.89960800014557	8.00706059406016e-05	0.00362079280063401	0.00283871369271522	2028/183/1910/5468/114897	5
VSMCs_Me	GO:0045926	BP	negative regulation of growth	7/90	232/18986	0.0301724137931034	6.36503831417625	5.67428937172573	0.000117409989059624	0.0047404283082823	0.00371651168376703	4489/6586/4502/8829/4493/3488/4499	7
VSMCs_Me	GO:0015909	BP	long-chain fatty acid transport	4/90	66/18986	0.0606060606060606	12.7851851851852	6.61895499593288	0.000271871658684023	0.00931366394370568	0.00730194375157726	2167/2171/948/5468	4
VSMCs_Me	GO:0048771	BP	tissue remodeling	6/90	191/18986	0.031413612565445	6.62687609075043	5.39391980968807	0.000296089275617433	0.00960989967477584	0.00753419355772831	183/2034/5468/3488/5166/3569	6
VSMCs_Me	GO:0050818	BP	regulation of coagulation	4/90	76/18986	0.0526315789473684	11.1029239766082	6.09045490624158	0.000466836024641102	0.0138883717330728	0.0108885299930141	948/285/7035/114897	4
VSMCs_Me	GO:0014823	BP	response to activity	4/90	82/18986	0.0487804878048781	10.2905149051491	5.81850580072564	0.000622829435738709	0.0173853994346324	0.0136302114331902	183/10060/285/3569	4
VSMCs_Me	GO:0030224	BP	monocyte differentiation	3/90	36/18986	0.0833333333333333	17.5796296296296	6.87168247040059	0.000656727046935412	0.0178898777484454	0.0140257241222477	4609/1435/5468	3
VSMCs_Me	GO:0072593	BP	reactive oxygen species metabolic process	6/90	242/18986	0.0247933884297521	5.23030303030303	4.57077284877633	0.00102796272412935	0.0247303634298532	0.0193886878260075	183/948/114757/5159/10060/5166	6
VSMCs_Me	GO:0030198	BP	extracellular matrix organization	7/90	339/18986	0.0206489675516224	4.35601442150115	4.30289548495418	0.001143471583641	0.0263494000800865	0.0206580179868552	83716/9507/183/7045/5468/3569/25903	7
VSMCs_Me	GO:0014745	BP	negative regulation of muscle adaptation	2/90	11/18986	0.181818181818182	38.3555555555556	8.5526808301171	0.00118869474045503	0.0263494000800865	0.0206580179868552	5468/3488	2
VSMCs_Me	GO:1903278	BP	positive regulation of sodium ion export across plasma membrane	2/90	11/18986	0.181818181818182	38.3555555555556	8.5526808301171	0.00118869474045503	0.0263494000800865	0.0206580179868552	482/53826	2
VSMCs_Me	GO:0120162	BP	positive regulation of cold-induced thermogenesis	4/90	101/18986	0.0396039603960396	8.35467546754675	5.11454873749408	0.00135791325854704	0.0281673566749988	0.0220833020511176	2167/2171/948/2034	4
VSMCs_Me	GO:0032966	BP	negative regulation of collagen biosynthetic process	2/90	12/18986	0.166666666666667	35.1592592592593	8.16885589255243	0.0014220394065188	0.0287074205190982	0.0225067139152035	114757/3569	2
VSMCs_Me	GO:0035812	BP	renal sodium excretion	2/90	12/18986	0.166666666666667	35.1592592592593	8.16885589255243	0.0014220394065188	0.0287074205190982	0.0225067139152035	183/1910	2
VSMCs_Me	GO:0032341	BP	aldosterone metabolic process	2/90	13/18986	0.153846153846154	32.4547008547009	7.82944265138816	0.00167541660382882	0.031050138862762	0.0243434129495059	1910/8912	2
VSMCs_Me	GO:0032964	BP	collagen biosynthetic process	3/90	52/18986	0.0576923076923077	12.1705128205128	5.56666661110497	0.00192459677251036	0.0327181451326761	0.0256511354563312	114757/5118/3569	3
VSMCs_Me	GO:1905952	BP	regulation of lipid localization	5/90	188/18986	0.0265957446808511	5.61052009456265	4.3844451010951	0.00201011528967725	0.0334181666908843	0.026199954704462	183/948/5468/3569/114897	5
VSMCs_Me	GO:0072537	BP	fibroblast activation	2/90	15/18986	0.133333333333333	28.1274074074074	7.25354688624392	0.00224150629616486	0.0343162776899769	0.0269040767382486	114757/9839	2
VSMCs_Me	GO:0006109	BP	regulation of carbohydrate metabolic process	5/90	193/18986	0.0259067357512953	5.46516983304548	4.30288951530395	0.00225328223255478	0.0343162776899769	0.0269040767382486	3487/7262/863/5166/114897	5
VSMCs_Me	GO:0001954	BP	positive regulation of cell-matrix adhesion	3/90	56/18986	0.0535714285714286	11.3011904761905	5.32779786525104	0.00238131991407116	0.0358353271947304	0.02809501664188	948/8829/1435	3
VSMCs_Me	GO:0050731	BP	positive regulation of peptidyl-tyrosine phosphorylation	4/90	118/18986	0.0338983050847458	7.15103578154426	4.62559855418119	0.00240121432820401	0.0358353271947304	0.02809501664188	948/8829/3569/2252	4
VSMCs_Me	GO:0060986	BP	endocrine hormone secretion	3/90	58/18986	0.0517241379310345	10.9114942528736	5.21725882026177	0.00263271867389434	0.0384037220753232	0.0301086468376099	183/5468/114897	3
VSMCs_Me	GO:0060135	BP	maternal process involved in female pregnancy	3/90	59/18986	0.0508474576271186	10.7265536723164	5.16399386580244	0.00276432462505059	0.0398097960333718	0.0312110135339269	51673/285/7026	3
VSMCs_Me	GO:0098739	BP	import across plasma membrane	5/90	206/18986	0.0242718446601942	5.12028047464941	4.10349786462576	0.00298534671971428	0.0411577373980121	0.0322678040821492	6542/482/948/10060/8912	5
VSMCs_Me	GO:0006631	BP	fatty acid metabolic process	7/90	405/18986	0.0172839506172839	3.64614540466392	3.71490994340444	0.00312280392555053	0.0420277361647008	0.032949886031498	2171/948/114757/2052/10060/5468/5166	7
VSMCs_Me	GO:0071774	BP	response to fibroblast growth factor	4/90	128/18986	0.03125	6.59236111111111	4.3812092048432	0.00322070052929355	0.0427891615617161	0.0335468460950813	3371/2252/4804/6347	4
VSMCs_Me	GO:0019079	BP	viral genome replication	4/90	130/18986	0.0307692307692308	6.49094017094017	4.33546034666294	0.0034048267418954	0.0444989205978352	0.034887302910568	8519/6355/3429/6347	4
VSMCs_Me	GO:2000811	BP	negative regulation of anoikis	2/90	19/18986	0.105263157894737	22.2058479532164	6.3822635916391	0.00360576453879437	0.0460600769616615	0.0361112547328559	4915/5166	2
VSMCs_Me	GO:0051384	BP	response to glucocorticoid	4/90	134/18986	0.0298507462686567	6.29718076285241	4.24678321485727	0.00379434378429874	0.0479274374094942	0.0375752715834113	5176/6752/6586/3569	4
VSMCs_Me	GO:0097254	BP	renal tubular secretion	2/90	20/18986	0.1	21.0955555555556	6.20538536514057	0.00399409773703724	0.048886342288909	0.0383270562231536	183/1910	2
VSMCs_Ma	GO:0002478	BP	antigen processing and presentation of exogenous peptide antigen	14/94	41/18986	0.341463414634146	68.9683445770628	30.7313454904302	6.11561567336694e-23	1.04271247230906e-19	6.96536437745583e-20	3109/3117/3119/2207/3127/219972/3108/3111/2209/1520/3123/3113/2213/3118	14
VSMCs_Ma	GO:0051251	BP	positive regulation of lymphocyte activation	21/94	336/18986	0.0625	12.623670212766	15.1636502673317	1.27188224414487e-17	2.28752331724968e-15	1.5280754618084e-15	6688/3109/3117/3119/942/199/64581/3127/3108/3111/114548/3965/2214/6850/3123/3606/3113/3071/3118/695/9308	21
VSMCs_Ma	GO:0002443	BP	leukocyte mediated immunity	22/94	485/18986	0.045360824742268	9.16192147400746	12.8438711160339	1.64334917054843e-15	1.86794022385672e-13	1.24779214212871e-13	714/6688/2207/64581/712/2212/713/2209/114548/3965/2214/6850/3684/3123/3606/6398/2213/3071/8673/1524/5724/695	22
VSMCs_Ma	GO:0002366	BP	leukocyte activation involved in immune response	18/94	315/18986	0.0571428571428571	11.541641337386	13.3079139019493	1.61262761228727e-14	1.44712109418411e-12	9.66683144872482e-13	6688/3109/942/2207/114548/3965/2214/6850/3684/3123/3606/2213/26253/3071/8673/1524/5724/695	18
VSMCs_Ma	GO:0043299	BP	leukocyte degranulation	11/94	81/18986	0.135802469135802	27.4292093511952	16.8139053671237	2.18870497651199e-13	1.43528537882806e-11	9.58776835864768e-12	6688/3965/2214/6850/3684/2213/3071/8673/5724/695/3055	11
VSMCs_Ma	GO:0002768	BP	immune response-regulating cell surface receptor signaling pathway	17/94	369/18986	0.046070460704607	9.30525283976244	11.3642675854197	3.01295188827953e-12	1.60533842797394e-10	1.07237300760475e-10	719/3119/929/2207/64581/2212/9473/2209/2214/6850/3684/3123/2213/26253/3071/695/3055	17
VSMCs_Ma	GO:1903557	BP	positive regulation of tumor necrosis factor superfamily cytokine production	11/94	112/18986	0.0982142857142857	19.8371960486322	14.1033912083778	8.36240557384481e-12	4.19350044217806e-10	2.80127641823532e-10	942/1536/929/64581/2212/3965/2214/6850/2213/5724/695	11
VSMCs_Ma	GO:0071216	BP	cellular response to biotic stimulus	13/94	269/18986	0.0483271375464684	9.76105354741754	10.2080928978746	7.52821893228487e-10	2.25186197886767e-08	1.50425353365323e-08	4360/942/929/64581/114548/6850/9450/968/2213/1524/5724/695/3055	13
VSMCs_Ma	GO:0098883	BP	synapse pruning	5/94	15/18986	0.333333333333333	67.3262411347518	18.1265921040873	7.71438777549532e-09	1.64412889465244e-07	1.09828520698499e-07	714/712/713/3684/1524	5
VSMCs_Ma	GO:0002687	BP	positive regulation of leukocyte migration	9/94	152/18986	0.0592105263157895	11.9592665173572	9.56890534614542	6.34650423177208e-08	1.15114784203951e-06	7.68971733345732e-07	719/1436/10894/199/3965/1230/3071/1524/5724	9
VSMCs_Ma	GO:0002833	BP	positive regulation of response to biotic stimulus	13/94	416/18986	0.03125	6.31183510638298	7.72708264795504	1.34264771457661e-07	2.20116764745493e-06	1.47038950118613e-06	6688/929/64581/54502/114548/1520/6850/9450/3123/51284/26253/695/3055	13
VSMCs_Ma	GO:0042554	BP	superoxide anion generation	5/94	45/18986	0.111111111111111	22.4420803782506	10.157854403388	2.79131318231792e-06	2.99320061374343e-05	1.99947094555974e-05	1536/64581/6850/3684/4688	5
VSMCs_Ma	GO:0046718	BP	symbiont entry into host cell	7/94	159/18986	0.0440251572327044	8.89214505553325	7.04909427381589	1.40696830602567e-05	0.000131806646251306	8.80474093186684e-05	4360/942/3965/3123/4261/6614/8673	7
VSMCs_Ma	GO:0045730	BP	respiratory burst	4/94	40/18986	0.1	20.1978723404255	8.5734296328829	4.49208217163449e-05	0.000366459335054393	0.000244796419526997	1536/64581/4688/3055	4
VSMCs_Ma	GO:0051090	BP	regulation of DNA-binding transcription factor activity	9/94	363/18986	0.0247933884297521	5.00773694390716	5.43823484122496	7.872914542433e-05	0.000604654022290462	0.000403911499995851	6688/64581/114548/3965/6850/3606/140/695/3055	9
VSMCs_Ma	GO:0031334	BP	positive regulation of protein-containing complex assembly	6/94	200/18986	0.03	6.05936170212766	5.07368881248391	0.000478255469825593	0.00302009472612087	0.00201743632885494	64581/6850/3071/5341/695/3055	6
VSMCs_Ma	GO:0032418	BP	lysosome localization	4/94	85/18986	0.0470588235294118	9.50488110137672	5.54326419020535	0.000839797663846551	0.00504174301710693	0.00336790612409921	3965/6850/8673/695	4
VSMCs_Ma	GO:0030644	BP	intracellular chloride ion homeostasis	2/94	10/18986	0.2	40.3957446808511	8.78976446023509	0.00106353206881259	0.00604440725775154	0.00403769017001831	6916/3784	2
VSMCs_Ma	GO:0071314	BP	cellular response to cocaine	2/94	10/18986	0.2	40.3957446808511	8.78976446023509	0.00106353206881259	0.00604440725775154	0.00403769017001831	6507/1393	2
VSMCs_Ma	GO:0097242	BP	amyloid-beta clearance	3/94	41/18986	0.0731707317073171	14.7789309807992	6.23003386495057	0.00109321260919095	0.00617194535983634	0.00412288617338658	4481/6850/3684	3
VSMCs_Ma	GO:0030866	BP	cortical actin cytoskeleton organization	3/94	43/18986	0.0697674418604651	14.0915388421573	6.06220761629932	0.00125659054117957	0.0069561262101012	0.00464672237032227	23136/3071/5341	3
VSMCs_Ma	GO:0001821	BP	histamine secretion	2/94	11/18986	0.181818181818182	36.7234042553191	8.3596587141305	0.00129568523847281	0.00705796591564262	0.00471475173373997	8673/695	2
VSMCs_Ma	GO:0099624	BP	atrial cardiac muscle cell membrane repolarization	2/94	11/18986	0.181818181818182	36.7234042553191	8.3596587141305	0.00129568523847281	0.00705796591564262	0.00471475173373997	3762/3784	2
VSMCs_Ma	GO:0010543	BP	regulation of platelet activation	3/94	54/18986	0.0555555555555556	11.2210401891253	5.30547151352971	0.00242837952912224	0.011895498090865	0.00794624413293157	2207/6850/5341	3
VSMCs_Ma	GO:0010919	BP	regulation of inositol phosphate biosynthetic process	2/94	15/18986	0.133333333333333	26.9304964539007	7.08666018509025	0.00244189110369662	0.011895498090865	0.00794624413293157	5341/5724	2
VSMCs_Ma	GO:0031529	BP	ruffle organization	3/94	57/18986	0.0526315789473684	10.6304591265398	5.13630546010794	0.00283417362903137	0.0136504690324816	0.00911857230630966	1436/199/5341	3
VSMCs_Ma	GO:0046456	BP	icosanoid biosynthetic process	3/94	60/18986	0.05	10.0989361702128	4.97928614733717	0.00327938500241662	0.0154885081139068	0.0103463903560717	6850/27306/6916	3
VSMCs_Ma	GO:0045471	BP	response to ethanol	4/94	129/18986	0.0310077519379845	6.26290615206993	4.23072151886566	0.00387131595573428	0.0172963721607678	0.0115540513523388	1536/929/6916/1393	4
VSMCs_Ma	GO:0002931	BP	response to ischemia	3/94	66/18986	0.0454545454545455	9.18085106382979	4.69613039273108	0.0042926742829609	0.0186234342301484	0.0124405345497889	1436/3684/1524	3
VSMCs_Ma	GO:0008360	BP	regulation of cell shape	4/94	140/18986	0.0285714285714286	5.77082066869301	3.99648121187038	0.00517331714638886	0.0217790265051679	0.0145484838268817	1436/23136/7940/3055	4
VSMCs_Ma	GO:0048872	BP	homeostasis of number of cells	6/94	339/18986	0.0176991150442478	3.57484466202222	3.37424533678519	0.00677508963084163	0.0269895509826752	0.0180291366959435	6688/3965/3071/1524/695/3784	6
VSMCs_Ma	GO:0034103	BP	regulation of tissue remodeling	3/94	88/18986	0.0340909090909091	6.88563829787234	3.9035274870242	0.00952144668112396	0.0362367557841883	0.0242063094665792	1436/6850/3606	3
VSMCs_Ma	GO:0043280	BP	positive regulation of cysteine-type endopeptidase activity involved in apoptotic process	3/94	99/18986	0.0303030303030303	6.12056737588652	3.60316749629483	0.0130904176034844	0.0474875787530656	0.0317219078319599	64581/3965/6850	3
VSMCs	GO:0022626	CC	cytosolic ribosome	46/97	118/19960	0.389830508474576	80.2166695788922	60.3111619725976	1.18070115804244e-79	2.26694622344148e-77	1.8394081198977e-77	1915/6206/6194/6189/6228/6233/6191/6124/6135/6144/6229/6137/6164/6168/6125/6154/6176/6138/6143/6167/6171/6134/6152/6222/6136/6128/6156/6161/6133/6232/9349/6146/6129/6235/6147/6170/6188/4736/6157/6165/6202/6181/6130/6139/11224/6208	46
VSMCs	GO:0005925	CC	focal adhesion	24/97	424/19960	0.0566037735849057	11.6475393892239	15.4862831382658	3.11897821698103e-19	8.55491168086224e-18	6.94148535508559e-18	9358/6189/6191/4869/6124/6168/6125/6176/6143/6222/6136/6128/6156/6133/9349/6146/6129/6235/6188/4736/6202/6181/6130/6208	24
VSMCs	GO:0032040	CC	small-subunit processome	10/97	74/19960	0.135135135135135	27.8071886319309	16.1445612714901	2.53870896849606e-12	4.87432121951243e-11	3.95504134039386e-11	6206/6194/6189/6228/6233/6191/6229/6232/6202/6208	10
VSMCs	GO:0014069	CC	postsynaptic density	11/97	359/19960	0.0306406685236769	6.30502828590299	7.08808062237136	1.36720129684499e-06	2.18752207495198e-05	1.77496308713209e-05	11346/6711/6222/6136/6128/6156/6232/6129/6188/4736/6208	11
VSMCs	GO:0005791	CC	rough endoplasmic reticulum	4/97	58/19960	0.0689655172413793	14.1912548880199	7.03047361704647	0.000181844525189252	0.00218213430227103	0.0017705914294743	6228/6124/6128/6235	4
VSMCs	GO:0031093	CC	platelet alpha granule lumen	3/97	67/19960	0.0447761194029851	9.21372518849054	4.70609037738047	0.00425591960245433	0.0355276766813579	0.0288272815177684	7114/6678/2621	3
VSMCs	GO:0031252	CC	cell leading edge	7/97	433/19960	0.0161662817551963	3.32658746220328	3.42041185764197	0.00518676953552687	0.0398343900328463	0.0323217638424411	84168/6711/5872/1915/4628/6277/6188	7
VSMCs_F	GO:0062023	CC	collagen-containing extracellular matrix	25/96	430/19960	0.0581395348837209	12.0881782945736	16.1590177917063	1.98462615356717e-20	4.86233407623957e-18	4.13637872006632e-18	1191/4239/10516/4052/5549/10085/1012/4240/4053/4969/2331/4054/81578/6649/7373/302/10875/3339/633/5660/1295/710/1462/7058/7041	25
VSMCs_F	GO:0005925	CC	focal adhesion	16/96	424/19960	0.0377358490566038	7.84591194968553	9.90530987375361	1.81835167663984e-10	2.08907782109526e-08	1.7771746877631e-08	8516/87/1012/928/54751/2316/2697/4035/214/26136/3315/3339/6840/10979/9260/7041	16
VSMCs_F	GO:0043292	CC	contractile muscle fiber	12/96	253/19960	0.0474308300395257	9.86166007905138	9.86135836987347	3.22728367884044e-09	1.97671125328977e-07	1.6815846537116e-07	87/2316/2023/2697/10611/27295/3315/8878/6840/10979/9260/25802	12
VSMCs_F	GO:0031091	CC	platelet alpha granule	7/96	91/19960	0.0769230769230769	15.9935897435897	9.96574951274312	2.77732522156058e-07	8.50555849102928e-06	7.23566307722362e-06	5099/1191/87/928/334/710/7058	7
VSMCs_F	GO:0043202	CC	lysosomal lumen	7/96	98/19960	0.0714285714285714	14.8511904761905	9.55565151226016	4.61909819067372e-07	1.25742117412785e-05	1.0696858967876e-05	5549/4969/2331/3339/633/5660/1462	7
VSMCs_F	GO:0016234	CC	inclusion body	4/96	74/19960	0.0540540540540541	11.2387387387387	6.13423282937617	0.00044683831726753	0.00497615398775204	0.00423320511095555	1191/27129/5621/8878	4
VSMCs_F	GO:0045121	CC	membrane raft	7/96	293/19960	0.0238907849829352	4.96729237770193	4.75587697194579	0.00053476917518323	0.00545652324957419	0.00464185436483648	1012/3778/2697/302/5621/6442/5230	7
VSMCs_F	GO:0042383	CC	sarcolemma	5/96	144/19960	0.0347222222222222	7.2193287037037	5.20701000705501	0.000658027684149979	0.00620064548525942	0.00527487779197149	358/302/633/6442/5592	5
VSMCs_F	GO:0005581	CC	collagen trimer	4/96	86/19960	0.0465116279069767	9.67054263565892	5.60176019643439	0.000789215779476134	0.00716140244339455	0.00609219198192103	81578/7373/1295/51435	4
VSMCs_F	GO:0097440	CC	apical dendrite	2/96	17/19960	0.117647058823529	24.4607843137255	6.72734027491084	0.00297028973307386	0.0242573661534365	0.0206356970929342	1191/2316	2
VSMCs_T	GO:0042101	CC	T cell receptor complex	14/98	150/19960	0.0933333333333333	19.0095238095238	15.551653082191	1.87829240362778e-14	1.8595094795915e-12	1.60149141783e-12	916/915/917/28755/28638/8631/925/28639/54518/923/926/919/50852/6967	14
VSMCs_T	GO:0044194	CC	cytolytic granule	2/98	14/19960	0.142857142857143	29.0962099125364	7.38677358655768	0.00208946332491696	0.0258571086458474	0.0222692801734571	2999/5551	2
VSMCs_Me	GO:0062023	CC	collagen-containing extracellular matrix	9/92	430/19960	0.0209302325581395	4.54095045500506	5.05113741311952	0.000164620768849159	0.0250223568650722	0.0232201926587235	9507/5176/183/7045/285/3371/5118/80760/3909	9
VSMCs_Ma	GO:0042613	CC	MHC class II protein complex	9/96	17/19960	0.529411764705882	110.073529411765	31.2766503253325	2.20806051864177e-17	3.31209077796265e-15	2.25454600324475e-15	3109/3117/3119/3127/3108/3111/3123/3113/3118	9
VSMCs_Ma	GO:0030139	CC	endocytic vesicle	18/96	356/19960	0.050561797752809	10.5126404494382	12.5899900350552	8.40272750663426e-14	4.20136375331713e-12	2.85987567769657e-12	4481/9332/3117/3119/1536/3127/23166/219972/2209/1520/6850/3123/3113/4688/51284/26253/8673/3118	18
VSMCs_Ma	GO:0098576	CC	lumenal side of membrane	7/96	46/19960	0.152173913043478	31.6394927536232	14.462816895541	2.18953931961822e-09	4.10538622428417e-08	2.7945436053022e-08	3117/3119/3127/3123/3113/3118/3784	7
VSMCs_Ma	GO:0005581	CC	collagen trimer	4/96	86/19960	0.0465116279069767	9.67054263565892	5.60176019643439	0.000789215779476134	0.00394607889738067	0.00268610282839246	4481/714/712/713	4
VSMCs_Ma	GO:0098890	CC	extrinsic component of postsynaptic membrane	2/96	12/19960	0.166666666666667	34.6527777777778	8.10650235654686	0.00146421028548659	0.00645975125949965	0.00439716401523836	714/712	2
VSMCs_Ma	GO:0045121	CC	membrane raft	6/96	293/19960	0.0204778156996587	4.25767918088737	3.90521290677949	0.00292123347436242	0.0115311847672201	0.00784929770119542	929/51338/3684/695/3055/3784	6
VSMCs	GO:0003735	MF	structural constituent of ribosome	45/96	175/18737	0.257142857142857	50.1883928571429	46.9146764277845	3.70021577906971e-67	7.43743371593011e-65	6.6214387625458e-65	6206/6194/6189/6228/6233/6191/6124/6135/6144/6229/6137/6164/6168/6125/6154/6176/6138/6143/6167/6171/6134/6152/6222/6136/6128/6156/6161/6133/6232/9349/6146/6129/6235/6147/6170/6188/4736/6157/6165/6202/6181/6130/6139/11224/6208	45
VSMCs	GO:0019843	MF	rRNA binding	12/96	66/18737	0.181818181818182	35.4867424242424	20.1409431598303	6.30896413464057e-16	6.34050895531377e-14	5.64486264678367e-14	6191/4869/6135/6125/6167/6222/6136/284119/6133/9349/6147/6188	12
VSMCs	GO:1990948	MF	ubiquitin ligase inhibitor activity	4/96	11/18737	0.363636363636364	70.9734848484849	16.6589179271824	2.07728051587199e-07	1.04383345922568e-05	9.2930970446905e-06	6135/6125/6167/9349	4
VSMCs	GO:0003779	MF	actin binding	11/96	441/18737	0.0249433106575964	4.86836262282691	5.89940007610255	1.58384645174962e-05	0.000530588561336121	0.000472375257539359	11346/7114/84168/6711/4628/11034/6275/7169/9168/6876/800	11
VSMCs	GO:0045296	MF	cadherin binding	8/96	334/18737	0.0239520958083832	4.6749001996008	4.86310808194499	0.00031860789686747	0.00800502340879518	0.00712675558782498	6711/6164/6138/6152/6128/6147/6130/800	8
VSMCs	GO:0061575	MF	cyclin-dependent protein serine/threonine kinase activator activity	2/96	12/18737	0.166666666666667	32.5295138888889	7.84036781109186	0.0016581955244032	0.0370330333783381	0.0329699694910578	595/894	2
VSMCs_F	GO:0005201	MF	extracellular matrix structural constituent	17/96	166/18737	0.102409638554217	19.9880145582329	17.6341855905519	9.44888716406383e-18	2.74962616474258e-15	2.2080557372865e-15	4239/10516/4052/5549/10085/4240/4053/4969/2331/81578/7373/10875/3339/633/1295/1462/7058	17
VSMCs_F	GO:0005178	MF	integrin binding	10/96	161/18737	0.062111801242236	12.1228002070393	10.1716269841704	9.91168317783574e-09	9.61433268250067e-07	7.72067952799837e-07	8516/10516/10085/87/4240/928/2013/3339/10979/10457	10
VSMCs_F	GO:0005539	MF	glycosaminoglycan binding	10/96	246/18737	0.040650406504065	7.93402777777778	7.8561973319094	5.3189218057305e-07	3.86951561366894e-05	3.10737010755835e-05	5549/4053/334/6649/5621/633/11167/1462/7058/10457	10
VSMCs_F	GO:0051371	MF	muscle alpha-actinin binding	4/96	15/18737	0.266666666666667	52.0472222222222	14.1932246163839	8.4582836984476e-07	4.9227211124965e-05	3.95313469695867e-05	10611/27295/5311/9260	4
VSMCs_F	GO:0001540	MF	amyloid-beta binding	5/96	83/18737	0.0602409638554217	11.7577	7.04871821991886	6.72994880812253e-05	0.00195841510316365	0.00157268277410863	1191/10857/4035/5621/3339	5
VSMCs_F	GO:0005080	MF	protein kinase C binding	4/96	52/18737	0.0769230769230769	15.0136217948718	7.26181139724652	0.000145092877994242	0.00351850229136036	0.00282549288725628	2316/10611/3315/8878	4
VSMCs_F	GO:0005546	MF	phosphatidylinositol-4,5-bisphosphate binding	4/96	83/18737	0.0481927710843374	9.40612449799197	5.5079289565683	0.000872556808473543	0.0169276020843867	0.0135935165951668	302/6840/5217/112574	4
VSMCs_F	GO:0140693	MF	molecular condensate scaffold activity	3/96	47/18737	0.0638297872340425	12.4581117021277	5.64412706271112	0.00179495165877015	0.0290183851501174	0.0233028811840335	5621/8878/283131	3
VSMCs_F	GO:0005521	MF	lamin binding	2/96	16/18737	0.125	24.3971354166667	6.71889123017805	0.00297493992705153	0.0393503417623634	0.031599840373466	5621/665	2
VSMCs_F	GO:0140297	MF	DNA-binding transcription factor binding	8/96	488/18737	0.0163934426229508	3.19962431693989	3.5332823157435	0.00358119126414323	0.0453098546898122	0.03638555883935	2296/2316/9464/3315/642658/3400/7041/27086	8
VSMCs_F	GO:0005507	MF	copper ion binding	3/96	63/18737	0.0476190476190476	9.29414682539682	4.73219648640632	0.00414392576980554	0.0482352959605364	0.0387348008798665	5066/6649/5621	3
VSMCs_T	GO:0015026	MF	coreceptor activity	5/93	61/18737	0.0819672131147541	16.5141900229156	8.57161107705993	1.29096002346368e-05	0.00205903151982597	0.00170795241275887	7852/10663/3561/925/926	5
VSMCs_T	GO:0042608	MF	T cell receptor binding	3/93	11/18737	0.272727272727273	54.9472140762463	12.6401789085392	1.89772490306541e-05	0.00205903151982597	0.00170795241275887	916/917/3932	3
VSMCs_T	GO:0004725	MF	protein tyrosine phosphatase activity	5/93	98/18737	0.0510204081632653	10.2792407285495	6.50465910894693	0.000127554895187893	0.00558915498372054	0.00463616542428432	5788/1846/1844/26191/5778	5
VSMCs_T	GO:0030695	MF	GTPase regulator activity	10/93	491/18737	0.0203665987780041	4.10332216455336	4.9214620443497	0.000160902517393611	0.00558915498372054	0.00463616542428432	399/10125/374403/9744/117289/440193/116984/5996/64333/63940	10
VSMCs_T	GO:0016493	MF	C-C chemokine receptor activity	3/93	23/18737	0.130434782608696	26.2791023842917	8.56747055121303	0.000195077557860666	0.00558915498372054	0.00463616542428432	7852/10663/2833	3
VSMCs_T	GO:0019957	MF	C-C chemokine binding	3/93	24/18737	0.125	25.1841397849462	8.37288107059583	0.000222145714778166	0.00558915498372054	0.00463616542428432	7852/10663/2833	3
VSMCs_T	GO:0042169	MF	SH2 domain binding	3/93	41/18737	0.0731707317073171	14.741935483871	6.22122416062349	0.00110075684974846	0.0140508374350244	0.0116550725267484	8631/3932/54900	3
VSMCs_T	GO:0030159	MF	signaling receptor complex adaptor activity	3/93	51/18737	0.0588235294117647	11.8513598987982	5.48051599315504	0.00207481219650938	0.0225117123321268	0.0186733097685845	916/917/50852	3
VSMCs_T	GO:0042288	MF	MHC class I protein binding	2/93	20/18737	0.1	20.147311827957	6.05083142602908	0.00436890122012609	0.0364635217218216	0.0302462392162576	925/926	2
VSMCs_Me	GO:0019838	MF	growth factor binding	7/93	132/18737	0.053030303030303	10.6841805148257	7.88579296069001	4.20319498379512e-06	0.00111384667070571	0.000876034322938351	3487/4915/948/5159/8829/3488/4804	7
VSMCs_Me	GO:0008201	MF	heparin binding	7/93	176/18737	0.0397727272727273	8.01313538611926	6.60204130968841	2.74944887083323e-05	0.00271091132036903	0.00213211694710255	83716/5228/6586/5118/8829/2252/6355	7
VSMCs_Me	GO:0005324	MF	long-chain fatty acid transmembrane transporter activity	3/93	16/18737	0.1875	37.7762096774194	10.3937628276385	6.32579189976081e-05	0.00419083713359154	0.00329607051619116	2167/2171/948	3
VSMCs_Me	GO:0015245	MF	fatty acid transmembrane transporter activity	3/93	19/18737	0.157894736842105	31.811544991511	9.49010288624194	0.000108283174282085	0.00573900823695049	0.00451369863323216	2167/2171/948	3
VSMCs_Me	GO:0033293	MF	monocarboxylic acid binding	4/93	79/18737	0.0506329113924051	10.201170545801	5.78807897000607	0.000643010549377207	0.0243425422264228	0.0191452765077725	2167/2171/5468/7026	4
VSMCs_Me	GO:0008083	MF	growth factor activity	5/93	162/18737	0.0308641975308642	6.21830611973981	4.71121598052845	0.00127958542520476	0.0345019564687728	0.0271356003210209	5228/183/1435/3569/2252	5
VSMCs_Me	GO:0004016	MF	adenylate cyclase activity	2/93	11/18737	0.181818181818182	36.6314760508309	8.34868379711466	0.00130196062146313	0.0345019564687728	0.0271356003210209	2983/109	2
VSMCs_Me	GO:0004867	MF	serine-type endopeptidase inhibitor activity	4/93	102/18737	0.0392156862745098	7.90090659919882	4.93573577801569	0.00166766925395934	0.0368276960249355	0.0289647817792939	5176/183/80760/7035	4
VSMCs_Me	GO:0005126	MF	cytokine receptor binding	6/93	277/18737	0.0216606498194946	4.36403866309538	3.98378030968365	0.00257482856919506	0.0479273869830955	0.0376946280939539	5228/9021/1435/3569/6355/6347	6
VSMCs_Me	GO:0170055	MF	lipid transmembrane transporter activity	3/93	56/18737	0.0535714285714286	10.793202764977	5.18357117089093	0.00271287096130729	0.0479273869830955	0.0376946280939539	2167/2171/948	3
VSMCs_Ma	GO:0140375	MF	immune receptor activity	15/92	154/18737	0.0974025974025974	19.8373094297007	16.4881707915243	1.00335669609255e-15	2.829465882981e-13	2.42917936948724e-13	719/3117/3119/2207/2212/3111/2209/1438/2214/1230/3123/3113/2213/1524/3118	15
VSMCs_Ma	GO:0023026	MF	MHC class II protein complex binding	9/92	27/18737	0.333333333333333	67.8876811594203	24.4310587040418	4.83980577371313e-15	6.82412614093551e-13	5.85871225238957e-13	3109/3117/3119/3127/3108/3111/3123/3113/3118	9
VSMCs_Ma	GO:0042605	MF	peptide antigen binding	9/92	47/18737	0.191489361702128	38.9993061979648	18.3219251325296	1.29900676047793e-12	9.15799766136942e-11	7.86240933973485e-11	3109/3117/3119/3127/3108/3111/3123/3113/3118	9
VSMCs_Ma	GO:0038024	MF	cargo receptor activity	8/92	65/18737	0.123076923076923	25.066220735786	13.6527555205651	9.94527043991447e-10	4.00652323436554e-08	3.43971759575989e-08	4481/4360/9332/2350/10894/23166/3684/58191	8
VSMCs_Ma	GO:0019955	MF	cytokine binding	5/92	143/18737	0.034965034965035	7.12108543630283	5.16132498427742	0.000696933114193679	0.0115608904825069	0.00992536323619481	1436/1438/1230/1524/375387	5
VSMCs_Ma	GO:0016175	MF	superoxide-generating NAD(P)H oxidase activity	2/92	10/18737	0.2	40.7326086956522	8.82803677426167	0.00104600619817152	0.0155249340991774	0.0133286108354266	1536/4688	2
VSMCs_Ma	GO:0004715	MF	non-membrane spanning protein tyrosine kinase activity	3/92	45/18737	0.0666666666666667	13.5775362318841	5.93369345933419	0.00140017460323419	0.0179476926414565	0.0154086200355916	6850/695/3055	3
VSMCs_Ma	GO:1902282	MF	voltage-gated potassium channel activity involved in ventricular cardiac muscle cell action potential repolarization	2/92	12/18737	0.166666666666667	33.9438405797101	8.01872087274768	0.00152436199851092	0.0186900036339165	0.0160459157737992	3762/3784	2
VSMCs_Ma	GO:0030169	MF	low-density lipoprotein particle binding	2/92	17/18737	0.117647058823529	23.960358056266	6.65275229681709	0.00309134931239201	0.031134303789091	0.0267297120996302	4481/23166	2
VSMCs_Ma	GO:0016493	MF	C-C chemokine receptor activity	2/92	23/18737	0.0869565217391304	17.7098298676749	5.63253361456162	0.00564188926274351	0.0467944932968726	0.0401744436665946	1230/1524	2
VSMCs_Ma	GO:0043274	MF	phospholipase binding	2/92	23/18737	0.0869565217391304	17.7098298676749	5.63253361456162	0.00564188926274351	0.0467944932968726	0.0401744436665946	6850/695	2
VSMCs_Ma	GO:0005540	MF	hyaluronic acid binding	2/92	24/18737	0.0833333333333333	16.9719202898551	5.49974058434195	0.00613522825172377	0.0480592879718362	0.041260306956037	10894/23166	2
