# Supplementary material for: Erosion or Explosion: Integrated Single-Cell Transcriptomics Reveals Cellular Heterogeneity in Aortic Aneurysm and Dissection
Source: Inflammation. 2026 May 12;49(1):159. doi: 10.1007/s10753-026-02523-5 (PMC13337744; doi:10.1007/s10753-026-02523-5)
Supplement: Supplementary file 3 — Supplementary Material 3 (XLSX 128 KB) [file 10753_2026_2523_MOESM3_ESM.xlsx]

## Sheet: TAD_ECs_Group
Cluster	ID	ID1	Description	GeneRatio	BgRatio	RichFactor	FoldEnrichment	zScore	pvalue	p.adjust	qvalue	geneID	Count
ECs_F	GO:0030198	BP	extracellular matrix organization	20/96	339/18986	0.0589970501474926	11.6678957718781	14.1285979186899	3.91777854882662e-16	2.72047360229413e-13	2.18315312283705e-13	6423/4060/1277/4035/1278/2192/5156/83716/4313/1513/3908/25890/7373/151887/1281/5212/1805/25903/4921/4015	20
ECs_F	GO:0048144	BP	fibroblast proliferation	7/96	109/18986	0.0642201834862385	12.700879204893	8.7335376184161	1.32539057508543e-06	0.00049304529393178	0.000395663965362345	3479/2192/5156/1281/57124/4921/2277	7
ECs_F	GO:0031589	BP	cell-substrate adhesion	11/96	361/18986	0.0304709141274238	6.02625807940905	6.87345640910991	2.10040894722912e-06	0.000651126773641026	0.000522522787222963	1277/9358/2192/25890/6695/4653/151887/1281/79987/5212/5295	11
ECs_F	GO:0090287	BP	regulation of cellular response to growth factor stimulus	11/96	381/18986	0.0288713910761155	5.70991907261592	6.62042749956818	3.52771282054389e-06	0.000937363692315949	0.000752225079628758	6423/94031/9353/1634/2719/64399/6424/8483/4015/2297/10468	11
ECs_F	GO:0010171	BP	body morphogenesis	5/96	52/18986	0.0961538461538462	19.0164262820513	9.27414907868368	6.40730457440967e-06	0.00139061210638825	0.00111595244304388	1277/5156/83716/4313/2719	5
ECs_F	GO:0071230	BP	cellular response to amino acid stimulus	6/96	91/18986	0.0659340659340659	13.0398351648352	8.20715673629426	6.72876825671733e-06	0.00139061210638825	0.00111595244304388	1277/1278/5156/4313/1281/4915	6
ECs_F	GO:0060348	BP	bone development	8/96	217/18986	0.0368663594470046	7.29109062980031	6.64446747338407	1.4325220078175e-05	0.00204960841118504	0.00164479045108114	1277/3479/4969/4653/1281/6424/4921/4015	8
ECs_F	GO:0001503	BP	ossification	11/96	456/18986	0.0241228070175439	4.77078764619883	5.81034239589933	1.91227834238691e-05	0.00217783884919739	0.0017476941076185	6423/1277/3479/1278/4313/1513/285313/2719/4653/4921/4015	11
ECs_F	GO:0032963	BP	collagen metabolic process	6/96	111/18986	0.0540540540540541	10.6903153153153	7.29929399942683	2.10758598309425e-05	0.00217783884919739	0.0017476941076185	1277/1278/4313/1513/5118/4921	6
ECs_F	GO:0006956	BP	complement activation	5/96	67/18986	0.0746268656716418	14.7590174129353	8.04267781240882	2.24269856306795e-05	0.00219548385647704	0.00176185405120795	718/716/79987/1675/715	5
ECs_F	GO:0141091	BP	transforming growth factor beta receptor superfamily signaling pathway	10/96	397/18986	0.0251889168765743	4.98163308144416	5.71548927392338	3.25085537558649e-05	0.0028940389102829	0.00232243756354338	6423/94031/1278/2719/1281/6424/8483/4015/2297/10468	10
ECs_F	GO:0010827	BP	regulation of D-glucose transmembrane transport	5/96	78/18986	0.0641025641025641	12.6776175213675	7.36722085687329	4.69223776239767e-05	0.00349102489522387	0.00280151290403364	3479/718/55022/2719/5295	5
ECs_F	GO:0010466	BP	negative regulation of peptidase activity	7/96	198/18986	0.0353535353535354	6.99189814814815	6.04201334513894	6.56811377373313e-05	0.00409830373011935	0.00328884815467416	5176/4035/1293/5918/6695/2719/221476	7
ECs_F	GO:0021782	BP	glial cell development	6/96	136/18986	0.0441176470588235	8.72518382352941	6.44536531478797	6.61016730664411e-05	0.00409830373011935	0.00328884815467416	4035/54587/4653/26227/1902/4915	6
ECs_F	GO:0014910	BP	regulation of smooth muscle cell migration	5/96	93/18986	0.0537634408602151	10.6328405017921	6.63850550440308	0.000108820097110302	0.00592693031435476	0.00475630287818622	3479/4035/9353/1902/4921	5
ECs_F	GO:0061050	BP	regulation of cell growth involved in cardiac muscle cell development	3/96	21/18986	0.142857142857143	28.2529761904762	8.90783366575343	0.000155961163654323	0.00725219410992604	0.00581981394899555	3479/7373/221476	3
ECs_F	GO:0051346	BP	negative regulation of hydrolase activity	7/96	252/18986	0.0277777777777778	5.49363425925926	5.11926572104902	0.000291583956912736	0.0104297338434171	0.00836975811543036	5176/4035/1293/5918/6695/2719/221476	7
ECs_F	GO:0010875	BP	positive regulation of cholesterol efflux	3/96	27/18986	0.111111111111111	21.974537037037	7.77484054286089	0.000335536070557435	0.010840196625021	0.00869915043252956	10351/4035/5360	3
ECs_F	GO:0010975	BP	regulation of neuron projection development	9/96	452/18986	0.0199115044247788	3.93791482300885	4.50659755547495	0.000471578978579399	0.0128575744264077	0.0103180761384528	5176/6423/9353/5396/6695/257194/1902/4921/4915	9
ECs_F	GO:0003298	BP	physiological muscle hypertrophy	3/96	31/18986	0.0967741935483871	19.1391129032258	7.20543052117412	0.000508138488269545	0.0128575744264077	0.0103180761384528	3479/7373/221476	3
ECs_F	GO:0071604	BP	transforming growth factor beta production	3/96	36/18986	0.0833333333333333	16.4809027777778	6.62777665120904	0.000792514123678608	0.0165626547195754	0.0132913663793763	4060/2192/1281	3
ECs_F	GO:0007596	BP	blood coagulation	6/96	234/18986	0.0256410256410256	5.07104700854701	4.46699212722396	0.00121027766460965	0.0224910252975473	0.0180488250548512	2192/5156/2159/1281/79987/7103	6
ECs_F	GO:1904181	BP	positive regulation of membrane depolarization	2/96	11/18986	0.181818181818182	35.9583333333333	8.26763143223546	0.00135085579291634	0.0231583174448485	0.018584320394338	1634/4653	2
ECs_F	GO:0045906	BP	negative regulation of vasoconstriction	2/96	12/18986	0.166666666666667	32.9618055555556	7.89527785015273	0.00161569400549132	0.0252537046236458	0.0202658478530446	4313/79987	2
ECs_F	GO:0007567	BP	parturition	2/96	15/18986	0.133333333333333	26.3694444444444	7.00706929990237	0.00254515580204074	0.0338142127985413	0.0271355708819081	4313/5737	2
ECs_F	GO:1905475	BP	regulation of protein localization to membrane	5/96	194/18986	0.0257731958762887	5.09718642611684	4.0890745325502	0.0030514843790112	0.0366178125481344	0.0293854319146885	4035/55022/10082/2719/5295	5
ECs_F	GO:0016049	BP	cell growth	8/96	490/18986	0.0163265306122449	3.22891156462585	3.56350118444473	0.00339065687417809	0.0396642879620833	0.0318301982627245	6423/3479/9353/9201/55384/6695/7373/221476	8
ECs_F	GO:0070206	BP	protein trimerization	2/96	18/18986	0.111111111111111	21.974537037037	6.34662450067927	0.00367224207944833	0.0419041120722324	0.0336276349283676	286133/1278	2
ECs_F	GO:0018108	BP	peptidyl-tyrosine phosphorylation	5/96	204/18986	0.0245098039215686	4.84732434640523	3.93847329166736	0.00378142485432218	0.0423998016662167	0.0340254209183335	6423/3479/5156/2674/4921	5
ECs_F	GO:0055093	BP	response to hyperoxia	2/96	20/18986	0.1	19.7770833333333	5.98935695052357	0.00453042976446903	0.0484287319650138	0.0388635777738481	1277/4313	2
ECs_S	GO:0006936	BP	muscle contraction	22/87	358/18986	0.0614525139664804	13.4107750593977	16.0843241709291	4.49896184032922e-19	7.45028080758518e-16	5.89600788548408e-16	25802/5350/1909/59/4629/1264/6909/8654/5592/4638/93649/7169/845/5733/6442/1756/3270/1410/477/28954/4660/6330	22
ECs_S	GO:0032412	BP	regulation of monoatomic ion transmembrane transporter activity	12/87	188/18986	0.0638297872340425	13.929567131328	12.0879485243888	5.7989720998314e-11	2.92637602429842e-08	2.3158772884894e-08	5350/1909/7881/6236/845/482/1756/3270/477/28954/7225/6330	12
ECs_S	GO:0008016	BP	regulation of heart contraction	12/87	213/18986	0.0563380281690141	12.2946414116885	11.2471095015827	2.47025922605206e-10	6.81791546390368e-08	5.3955662042716e-08	5350/1909/552/6909/8654/845/482/1756/27129/3270/477/6330	12
ECs_S	GO:0032409	BP	regulation of transporter activity	12/87	225/18986	0.0533333333333333	11.6389272030651	10.8919745800858	4.64156030688557e-10	9.60802983525314e-08	7.60360866062176e-08	5350/1909/7881/6236/845/482/1756/3270/477/28954/7225/6330	12
ECs_S	GO:0042692	BP	muscle cell differentiation	13/87	432/18986	0.0300925925925926	6.56710302256279	7.94141460197017	8.12768698894891e-08	6.7297248268497e-06	5.32577384275863e-06	25802/1909/552/4629/6909/8516/5592/93649/6604/1756/11155/348093/51778	13
ECs_S	GO:0072012	BP	glomerulus vasculature development	4/87	30/18986	0.133333333333333	29.0973180076628	10.4495516937136	1.02904016334703e-05	0.000334135394216212	0.000264428277268742	4854/1909/59/284	4
ECs_S	GO:0010644	BP	cell communication by electrical coupling	4/87	32/18986	0.125	27.2787356321839	10.0942610380504	1.34087077473962e-05	0.00041120037092015	0.000325416006735054	845/482/3270/477	4
ECs_S	GO:0003207	BP	cardiac chamber formation	3/87	12/18986	0.25	54.5574712643678	12.5914792141669	1.98446505795692e-05	0.000566598988961494	0.000448395462278833	1909/6909/6604	3
ECs_S	GO:0060537	BP	muscle tissue development	10/87	447/18986	0.0223713646532438	4.88210033685618	5.63537576371444	3.7522690313411e-05	0.0010186487730985	0.000806138903195802	5350/1909/4629/6909/8516/5592/4638/93649/1756/51778	10
ECs_S	GO:0016049	BP	cell growth	10/87	490/18986	0.0204081632653061	4.45367112362186	5.25515615701141	8.0847169391054e-05	0.0019403320653853	0.00153554120353718	2487/1909/552/85004/5592/93649/1410/9037/147906/4131	10
ECs_S	GO:0033002	BP	muscle cell proliferation	7/87	252/18986	0.0277777777777778	6.06194125159642	5.48842365481032	0.000158128292378172	0.00353865475916558	0.00280042281665468	4854/1264/6909/284/5592/93649/348093	7
ECs_S	GO:1903115	BP	regulation of actin filament-based movement	3/87	41/18986	0.0731707317073171	15.9680403700589	6.50961170523098	0.000873546941358809	0.0131508521353653	0.0104073295884375	5350/59/477	3
ECs_S	GO:0031589	BP	cell-substrate adhesion	7/87	361/18986	0.0193905817174515	4.23160441939695	4.20599902969349	0.00134576015341953	0.0178286305125019	0.0141092327663774	3679/8516/284/482/133584/10085/50509	7
ECs_S	GO:0005513	BP	detection of calcium ion	2/87	14/18986	0.142857142857143	31.175697865353	7.6632024144494	0.00182248640146939	0.0221914520649508	0.0175618852153978	3779/845	2
ECs_S	GO:0048715	BP	negative regulation of oligodendrocyte differentiation	2/87	14/18986	0.142857142857143	31.175697865353	7.6632024144494	0.00182248640146939	0.0221914520649508	0.0175618852153978	3400/23500	2
ECs_S	GO:2001028	BP	positive regulation of endothelial cell chemotaxis	2/87	15/18986	0.133333333333333	29.0973180076628	7.38602713639558	0.00209661726242826	0.0249784042200086	0.0197674251550411	64094/9037	2
ECs_S	GO:0051261	BP	protein depolymerization	4/87	122/18986	0.0327868852459016	7.15507819860562	4.62745400668338	0.00239518325195854	0.0277372270296737	0.0219507040757334	25802/344148/9037/4131	4
ECs_S	GO:0030202	BP	heparin metabolic process	2/87	17/18986	0.117647058823529	25.6741041244084	6.90540492322519	0.00269950411802635	0.0302052622935922	0.0239038593665918	1909/284	2
ECs_S	GO:0046068	BP	cGMP metabolic process	2/87	17/18986	0.117647058823529	25.6741041244084	6.90540492322519	0.00269950411802635	0.0302052622935922	0.0239038593665918	8654/2977	2
ECs_S	GO:0042471	BP	ear morphogenesis	4/87	129/18986	0.0310077519379845	6.76681814131694	4.45902929040126	0.00293041848812942	0.0325689464184049	0.0257744331877155	2487/1909/6909/8516	4
ECs_S	GO:0043462	BP	regulation of ATP-dependent activity	3/87	63/18986	0.0476190476190476	10.391899288451	5.0661054052277	0.00302665871576141	0.0329884215631172	0.0261063976901099	5350/7169/482	3
ECs_S	GO:0031032	BP	actomyosin structure organization	5/87	216/18986	0.0231481481481481	5.05161770966369	4.06320481595219	0.00315836237580754	0.0338154095991126	0.0267608599992977	25802/4629/1264/11155/51778	5
ECs_S	GO:0048599	BP	oocyte development	3/87	64/18986	0.046875	10.229525862069	5.01800827939649	0.00316508966658361	0.0338154095991126	0.0267608599992977	1909/8654/5139	3
ECs_S	GO:0050918	BP	positive chemotaxis	3/87	72/18986	0.0416666666666667	9.09291187739464	4.66793588018075	0.00441318509780107	0.0432431260073395	0.0342217721072576	284/4916/9037	3
ECs_S	GO:0086012	BP	membrane depolarization during cardiac muscle cell action potential	2/87	22/18986	0.0909090909090909	19.8390804597701	5.99862319634228	0.00451754879182955	0.0432431260073395	0.0342217721072576	477/6330	2
ECs_S	GO:0007411	BP	axon guidance	5/87	236/18986	0.0211864406779661	4.62351451392948	3.8004137893395	0.00459867225759673	0.0435165786204582	0.0344381772072658	4854/1909/91624/9037/115557	5
ECs_S	GO:0060560	BP	developmental growth involved in morphogenesis	5/87	238/18986	0.0210084033613445	4.58466145078721	3.77576247652704	0.00476465981790262	0.0445778342285127	0.0352780343341586	1909/6909/5592/9037/4131	5
ECs_S	GO:0033135	BP	regulation of peptidyl-serine phosphorylation	3/87	77/18986	0.038961038961039	8.50246305418719	4.47569477452285	0.00532483751715204	0.0485546251487589	0.0384251896200133	4916/1756/3270	3
ECs	GO:0002503	BP	peptide antigen assembly with MHC class II protein complex	8/91	16/18986	0.5	104.318681318681	28.6917956608364	2.53565896051446e-15	2.2263085673317e-12	1.94044638346738e-12	3127/3117/3118/3119/3113/3115/3123/3122	8
ECs	GO:0002181	BP	cytoplasmic translation	11/91	165/18986	0.0666666666666667	13.9091575091575	11.5576908433383	3.96808580282711e-10	6.33450788160401e-08	5.52114522230682e-08	6175/6124/26986/6173/6154/3646/6187/6136/6204/6188/6194	11
ECs	GO:1903039	BP	positive regulation of leukocyte cell-cell adhesion	12/91	284/18986	0.0422535211267606	8.81566321002941	9.20944649577445	1.0975008276421e-08	1.48247034872271e-06	1.29211838331305e-06	3127/3117/3118/6403/3329/3119/3113/3115/3123/3122/972/6188	12
ECs	GO:0008630	BP	intrinsic apoptotic signaling pathway in response to DNA damage	5/91	106/18986	0.0471698113207547	9.84138503006428	6.33468159264935	0.000156727738720438	0.0114672462163787	0.00999483035524196	972/6154/7132/3428/6188	5
ECs	GO:0042060	BP	wound healing	9/91	444/18986	0.0202702702702703	4.22913572913573	4.77806491071444	0.000277576078305654	0.0194969437401891	0.0169934996992177	5547/358/6403/5327/10627/71/2022/7450/3678	9
ECs	GO:0032649	BP	regulation of type II interferon production	5/91	124/18986	0.0403225806451613	8.41279688053882	5.74713794278067	0.000325450754668849	0.0211663527851296	0.0184485535005266	3329/3113/3115/3123/3554	5
ECs	GO:0002711	BP	positive regulation of T cell mediated immunity	4/91	75/18986	0.0533333333333333	11.127326007326	6.09846763980114	0.000462890005340857	0.0289270271665367	0.025212742776732	3329/3123/3122/3554	4
ECs	GO:0002456	BP	T cell mediated immunity	5/91	138/18986	0.036231884057971	7.55932473323778	5.36683925275523	0.000531631828689357	0.0299722894165355	0.0261237913988986	3329/1075/3123/3122/3554	5
ECs	GO:0046651	BP	lymphocyte proliferation	7/91	297/18986	0.0235690235690236	4.91737891737892	4.72207981115004	0.000563260564205963	0.0299722894165355	0.0261237913988986	3329/3113/3115/3123/972/6188/6194	7
ECs	GO:0030224	BP	monocyte differentiation	3/91	36/18986	0.0833333333333333	17.3864468864469	6.82942258815343	0.000678233632055666	0.0340279502254214	0.0296586977747049	3123/972/3428	3
ECs	GO:0032070	BP	regulation of deoxyribonuclease activity	2/91	10/18986	0.2	41.7274725274725	8.94000316051866	0.000997217536333594	0.0460819472053103	0.0401649389980345	4869/6188	2
ECs	GO:0002691	BP	regulation of cellular extravasation	3/91	42/18986	0.0714285714285714	14.9026687598116	6.25949831680897	0.00106809587689271	0.0480917015339382	0.0419166371120646	83483/6403/3554	3
ECs_A	GO:1905954	BP	positive regulation of lipid localization	7/89	113/18986	0.0619469026548673	13.2148752112956	8.93740953425034	1.01088588615118e-06	0.00199144519571783	0.00167594239019801	948/1071/4023/5468/80820/32/857	7
ECs_A	GO:0010743	BP	regulation of macrophage derived foam cell differentiation	4/89	33/18986	0.121212121212121	25.8576779026217	9.80804427023325	1.66378957166807e-05	0.00586216335640713	0.00493342628177463	948/1071/4023/5468	4
ECs_A	GO:0006631	BP	fatty acid metabolic process	10/89	405/18986	0.0246913580246914	5.26730475794146	5.9573141480717	1.97999812989337e-05	0.00586216335640713	0.00493342628177463	948/4023/2327/5468/5577/1580/2171/32/11343/857	10
ECs_A	GO:0071404	BP	cellular response to low-density lipoprotein particle stimulus	4/89	38/18986	0.105263157894737	22.4553518628031	9.08551655502116	2.94808937195046e-05	0.00586216335640713	0.00493342628177463	948/4023/5468/10628	4
ECs_A	GO:0003012	BP	muscle system process	10/89	465/18986	0.021505376344086	4.58765253111031	5.37537178648832	6.36308132705192e-05	0.00783454388393267	0.00659332440138603	6329/5468/7140/1910/7168/8470/1829/6525/32/857	10
ECs_A	GO:0042632	BP	cholesterol homeostasis	5/89	106/18986	0.0471698113207547	10.062539749841	6.42104531192985	0.000141127176058455	0.0126487626538441	0.0106448309803924	1071/4023/338328/2167/857	5
ECs_A	GO:0098900	BP	regulation of action potential	4/89	61/18986	0.0655737704918033	13.9885798489593	6.97288519028993	0.000191988386531389	0.0140638829231472	0.0118357550648981	948/3745/1829/857	4
ECs_A	GO:0071248	BP	cellular response to metal ion	6/89	183/18986	0.0327868852459016	6.99428992447965	5.59182522536356	0.000221309832800793	0.0140638829231472	0.0118357550648981	2167/3745/1393/4493/4502/3707	6
ECs_A	GO:0042060	BP	wound healing	9/89	444/18986	0.0202702702702703	4.32417248709384	4.86407899975384	0.000234538624474201	0.014438784069193	0.0121512609719364	948/5468/4855/2157/7168/9060/3791/8526/857	9
ECs_A	GO:0045446	BP	endothelial cell differentiation	5/89	125/18986	0.04	8.53303370786517	5.79891085156909	0.000304622486948666	0.0150026574822218	0.0126258004458986	1910/4855/84913/3791/10411	5
ECs_A	GO:0050673	BP	epithelial cell proliferation	9/89	482/18986	0.0186721991701245	3.98326262296611	4.55287858362507	0.000427764194168726	0.0197115359096483	0.0165886556546599	28984/5468/1910/84913/3791/4163/1602/3486/857	9
ECs_A	GO:0030336	BP	negative regulation of cell migration	8/89	383/18986	0.02088772845953	4.45589227564761	4.68891071405167	0.000433830810247626	0.0197115359096483	0.0165886556546599	28984/5468/7168/684/4163/1602/3486/2043	8
ECs_A	GO:0097006	BP	regulation of plasma lipoprotein particle levels	4/89	91/18986	0.043956043956044	9.37696011853315	5.49714975611371	0.000883660426922314	0.0305405445795958	0.0257020345780729	948/1071/4023/338328	4
ECs_A	GO:1904179	BP	positive regulation of adipose tissue development	2/89	10/18986	0.2	42.6651685393258	9.04429417144921	0.000954163560576925	0.0318593595650261	0.026811910935034	4023/5468	2
ECs_A	GO:2000048	BP	negative regulation of cell-cell adhesion mediated by cadherin	2/89	10/18986	0.2	42.6651685393258	9.04429417144921	0.000954163560576925	0.0318593595650261	0.026811910935034	28984/4855	2
ECs_A	GO:0032570	BP	response to progesterone	3/89	44/18986	0.0681818181818182	14.5449438202247	6.17297478086149	0.00114763421720607	0.0364336263787827	0.0306614809225663	1829/10628/857	3
ECs_A	GO:0001867	BP	complement activation, lectin pathway	2/89	11/18986	0.181818181818182	38.7865168539326	8.60292592582361	0.00116264675307653	0.0364336263787827	0.0306614809225663	8547-02-01	2
ECs_A	GO:0120162	BP	positive regulation of cold-induced thermogenesis	4/89	101/18986	0.0396039603960396	8.44854822560908	5.15083572009839	0.00130282645353267	0.0370727203712217	0.031199323849679	948/2167/2171/857	4
ECs_A	GO:0034372	BP	very-low-density lipoprotein particle remodeling	2/89	12/18986	0.166666666666667	35.5543071161049	8.2170747236018	0.00139092678437696	0.0370727203712217	0.031199323849679	1071/4023	2
ECs_A	GO:0098911	BP	regulation of ventricular cardiac muscle cell action potential	2/89	12/18986	0.166666666666667	35.5543071161049	8.2170747236018	0.00139092678437696	0.0370727203712217	0.031199323849679	1829/857	2
ECs_A	GO:0006953	BP	acute-phase response	3/89	48/18986	0.0625	13.3328651685393	5.8711262401992	0.00147864918919956	0.0370727203712217	0.031199323849679	1910/2157/2	3
ECs_A	GO:0002027	BP	regulation of heart rate	4/89	105/18986	0.0380952380952381	8.1266987693954	5.02544389041434	0.00150383173695711	0.0370727203712217	0.031199323849679	1910/7168/1829/857	4
ECs_A	GO:0071453	BP	cellular response to oxygen levels	5/89	178/18986	0.0280898876404494	5.99229895215251	4.59243639204434	0.00150549118258768	0.0370727203712217	0.031199323849679	28984/5468/64344/2043/857	5
ECs_A	GO:0051496	BP	positive regulation of stress fiber assembly	3/89	51/18986	0.0588235294117647	12.5485789821547	5.66741290479256	0.00176241782773448	0.0423320895889878	0.0356254561061479	28984/7168/10411	3
ECs_A	GO:0001659	BP	temperature homeostasis	5/89	185/18986	0.027027027027027	5.76556331612511	4.47006157996509	0.00178353473902842	0.0423320895889878	0.0356254561061479	948/2167/1910/2171/857	5
ECs_A	GO:0070252	BP	actin-mediated cell contraction	4/89	115/18986	0.0347826086956522	7.4200293111871	4.73906151727555	0.00209913244426768	0.0475320794851416	0.0400016164515619	6329/7168/1829/857	4
ECs_A	GO:0042308	BP	negative regulation of protein import into nucleus	2/89	15/18986	0.133333333333333	28.4434456928839	7.29697786471284	0.0021926944846676	0.0480294298797991	0.0404201720869269	948/9478	2
ECs_M	GO:0002768	BP	immune response-regulating cell surface receptor signaling pathway	23/94	369/18986	0.0623306233062331	12.5894597243845	15.8581230480777	3.08554896888143e-19	5.87797078571913e-16	3.73838617177109e-16	7305/2207/728/2357/2214/719/2212/10288/3071/7097/4332/2209/6850/929/2533/10859/945/2359/118788/11006/3055/3684/64581	23
ECs_M	GO:0002274	BP	myeloid leukocyte activation	19/94	247/18986	0.0769230769230769	15.5368248772504	16.220905295567	1.11874170583976e-17	1.06560147481237e-14	6.77721949169246e-15	7305/2207/199/728/2214/6688/11326/3689/6556/7097/84868/8832/6348/6850/3576/945/11006/3684/3606	19
ECs_M	GO:0002443	BP	leukocyte mediated immunity	23/94	485/18986	0.0474226804123711	9.5783724500987	13.4992122241414	1.28618880210138e-16	8.16729889334379e-14	5.19439758322349e-14	7305/2207/2214/6688/2212/3553/3689/3071/84868/714/8832/54210/2209/6348/6850/114548/409/10859/11006/10870/3684/3606/64581	23
ECs_M	GO:0071621	BP	granulocyte chemotaxis	14/94	129/18986	0.108527131782946	21.9201715322448	16.8172141631327	2.39089829475353e-15	6.42719982876892e-13	4.08769553966737e-13	2207/728/719/1436/3553/3689/3071/54210/6348/6349/6850/6280/3576/6279	14
ECs_M	GO:0006909	BP	phagocytosis	17/94	239/18986	0.0711297071129707	14.3666874387964	14.6685475385833	2.51763393866793e-15	6.42719982876892e-13	4.08769553966737e-13	7305/2207/199/4481/2212/3689/6556/3071/7097/8685/2209/6850/4688/929/3055/3684/64581	17
ECs_M	GO:0070663	BP	regulation of leukocyte proliferation	17/94	270/18986	0.062962962962963	12.7171788810087	13.6781916048484	1.90066286737206e-14	2.72901488475373e-12	1.73565195875206e-12	7305/199/2214/1436/11326/3553/10288/3071/7940/84868/4332/1880/6850/942/10859/11006/3606	17
ECs_M	GO:1903555	BP	regulation of tumor necrosis factor superfamily cytokine production	15/94	193/18986	0.077720207253886	15.697828243854	14.4765150006711	3.40235932837017e-14	3.92407009228654e-12	2.49570641040022e-12	7305/1536/2214/2212/7097/84868/6348/6850/942/929/409/10859/945/11006/64581	15
ECs_M	GO:0007159	BP	leukocyte cell-cell adhesion	18/94	430/18986	0.0418604651162791	8.45492330529441	11.0297453266314	3.20696186031179e-12	1.6511519848362e-10	1.05013174999114e-10	199/11326/3553/3689/10288/3071/84868/6850/83706/942/114548/6280/4973/10859/9308/6279/11006/3606	18
ECs_M	GO:0002833	BP	positive regulation of response to biotic stimulus	17/94	416/18986	0.0408653846153846	8.25393821603928	10.552243997774	2.01017811220409e-11	8.90555652034602e-10	5.66392902606342e-10	7305/6688/54502/7097/84868/4332/2069/6850/929/114548/6280/409/6279/118788/9450/3055/64581	17
ECs_M	GO:0071216	BP	cellular response to biotic stimulus	13/94	269/18986	0.0483271375464684	9.76105354741754	10.2080928978746	7.52821893228487e-10	2.24082141656292e-08	1.42516118274011e-08	3553/10288/7097/84868/6850/942/929/114548/10859/3576/9450/3055/64581	13
ECs_M	GO:0097242	BP	amyloid-beta clearance	7/94	41/18986	0.170731707317073	34.4841722885314	15.1396017287613	1.13895536138214e-09	3.2874393385348e-08	2.0908096027924e-08	7305/728/4481/3689/8685/6850/3684	7
ECs_M	GO:0042554	BP	superoxide anion generation	7/94	45/18986	0.155555555555556	31.4189125295508	14.4104899866896	2.26233238594373e-09	5.74632426029706e-08	3.65465905434558e-08	7305/1536/3689/6850/4688/3684/64581	7
ECs_M	GO:0045730	BP	respiratory burst	6/94	40/18986	0.15	30.2968085106383	13.0834355901564	4.1995328397881e-08	6.95661744330115e-07	4.42440484997355e-07	1536/6556/4688/6280/3055/64581	6
ECs_M	GO:0051090	BP	regulation of DNA-binding transcription factor activity	12/94	363/18986	0.0330578512396694	6.67698259187621	7.70329114816373	2.32575414615614e-07	2.93414678703804e-06	1.86611573525669e-06	6688/3553/7097/84868/6850/114548/6280/409/6279/3055/3606/64581	12
ECs_M	GO:0141061	BP	disruption of cell in another organism	6/94	124/18986	0.0483870967741935	9.77316403568977	6.91358777520333	3.50023122163197e-05	0.000276678028099954	0.000175967072989666	4069/54210/6850/6364/3576/64581	6
ECs_M	GO:0141060	BP	disruption of anatomical structure in another organism	6/94	127/18986	0.047244094488189	9.54230189311443	6.81314614819255	4.00410244286318e-05	0.000313901858175077	0.00019964140834895	4069/54210/6850/6364/3576/64581	6
ECs_M	GO:0018108	BP	peptidyl-tyrosine phosphorylation	7/94	204/18986	0.0343137254901961	6.93064246975386	6.00725638878728	6.92855927504382e-05	0.000488848348850314	0.00031090727974953	1436/3689/6850/11006/3055/3606/64092	7
ECs_M	GO:0035821	BP	modulation of process of another organism	3/94	21/18986	0.142857142857143	28.854103343465	9.00850378802602	0.000146524415036349	0.000927338905794831	0.000589787031672801	6850/6280/64581	3
ECs_M	GO:1990858	BP	cellular response to lectin	3/94	23/18986	0.130434782608696	26.3450508788159	8.57894378316066	0.000193713577033043	0.00118657351848215	0.000754660102098604	7305/6850/64581	3
ECs_M	GO:0046456	BP	icosanoid biosynthetic process	4/94	60/18986	0.0666666666666667	13.4652482269504	6.82146095526701	0.000222235455671917	0.00134399537477778	0.000854780315717213	241/3553/6850/6916	4
ECs_M	GO:0008360	BP	regulation of cell shape	5/94	140/18986	0.0357142857142857	7.21352583586626	5.20502466702728	0.000658284740107217	0.00355249980142847	0.0022593879107303	1436/3689/7940/6348/3055	5
ECs_M	GO:0001820	BP	serotonin secretion	2/94	10/18986	0.2	40.3957446808511	8.78976446023509	0.00106353206881259	0.00533165418707363	0.00339092911690661	6850/10859	2
ECs_M	GO:0030866	BP	cortical actin cytoskeleton organization	3/94	43/18986	0.0697674418604651	14.0915388421573	6.06220761629932	0.00125659054117957	0.00616960046635847	0.00392386248751408	5341/3936/3071	3
ECs_M	GO:0007204	BP	positive regulation of cytosolic calcium ion concentration	5/94	170/18986	0.0294117647058824	5.94055068836045	4.5642184998823	0.00156736541186672	0.00735426381676379	0.00467730772377131	728/2357/719/1230/2359	5
ECs_M	GO:0042060	BP	wound healing	8/94	444/18986	0.018018018018018	3.63925627755415	3.96940140413007	0.0016166512887515	0.00756688133924227	0.00481253235058315	2207/5341/5265/6556/2069/6850/83706/64581	8
ECs_M	GO:0050806	BP	positive regulation of synaptic transmission	5/94	176/18986	0.0284090909090909	5.73803191489362	4.45440988107095	0.00182517577848326	0.0082499692783656	0.0052469759024168	7305/10288/6507/409/56729	5
ECs_M	GO:0098883	BP	synapse pruning	2/94	15/18986	0.133333333333333	26.9304964539007	7.08666018509025	0.00244189110369662	0.0105963611675218	0.00673927984739195	714/3684	2
ECs_M	GO:0031529	BP	ruffle organization	3/94	57/18986	0.0526315789473684	10.6304591265398	5.13630546010794	0.00283417362903137	0.0121056070926116	0.00769915942179633	199/5341/1436	3
ECs_M	GO:0002679	BP	respiratory burst involved in defense response	2/94	17/18986	0.117647058823529	23.7622027534418	6.62287851862138	0.00314252765829038	0.0132445026306265	0.00842349635466284	6280/3055	2
ECs_M	GO:0045471	BP	response to ethanol	4/94	129/18986	0.0310077519379845	6.26290615206993	4.23072151886566	0.00387131595573428	0.0160322975992909	0.0101965324143024	1536/929/6279/6916	4
ECs_M	GO:0032303	BP	regulation of icosanoid secretion	2/94	22/18986	0.0909090909090909	18.3617021276596	5.7473669597142	0.00525253952612224	0.020337576823705	0.0129346876220939	3553/6850	2
ECs_M	GO:0140895	BP	cell surface toll-like receptor signaling pathway	3/94	72/18986	0.0416666666666667	8.41578014184397	4.44694400157005	0.00547672730556474	0.0210771020547491	0.0134050252604041	7097/929/118788	3
ECs_M	GO:0051345	BP	positive regulation of hydrolase activity	6/94	331/18986	0.0181268882175227	3.66124574146686	3.44533621181632	0.00605086209981058	0.0229619368528669	0.0146037791505179	5341/55803/6850/6280/6279/64581	6
ECs_M	GO:0090314	BP	positive regulation of protein targeting to membrane	2/94	26/18986	0.0769230769230769	15.5368248772504	5.23199505885831	0.00729564768279952	0.0266249211412511	0.0169334351339025	3689/3684	2
ECs_M	GO:0071276	BP	cellular response to cadmium ion	2/94	27/18986	0.0740740740740741	14.9613869188337	5.1207431292307	0.0078540689039446	0.0282301910604047	0.0179543859154722	1536/6556	2
ECs_M	GO:0051924	BP	regulation of calcium ion transport	5/94	258/18986	0.0193798449612403	3.91431634504371	3.32453648748151	0.00917742970544917	0.0321378742442659	0.0204396702611687	10288/8832/1230/6348/10859	5
ECs_M	GO:0034103	BP	regulation of tissue remodeling	3/94	88/18986	0.0340909090909091	6.88563829787234	3.9035274870242	0.00952144668112396	0.0331571729320041	0.0210879436633439	1436/6850/3606	3
ECs_M	GO:0009636	BP	response to toxic substance	5/94	270/18986	0.0185185185185185	3.74034672970843	3.19897716108307	0.0110212116742703	0.0370943608471466	0.0235919930018322	241/6556/7097/6348/6280	5
ECs_O	GO:0050767	BP	regulation of neurogenesis	14/93	383/18986	0.0365535248041775	7.46242174120554	8.96395161334364	5.10482330885172e-09	5.93191367261752e-06	4.382609805072e-06	56920/23462/23493/5270/2247/6387/7424/1636/2335/5362/8482/27020/54567/393	14
ECs_O	GO:0001822	BP	kidney development	13/93	322/18986	0.0403726708074534	8.24210245107861	9.19573717224041	5.79694739775697e-09	5.93191367261752e-06	4.382609805072e-06	23213/5420/5125/64321/2247/11174/1948/4091/1906/5613/1636/80310/445	13
ECs_O	GO:0001558	BP	regulation of cell growth	13/93	408/18986	0.0318627450980392	6.50479654227282	7.88620726590586	9.42843485990413e-08	3.57074057290686e-05	2.63813054435174e-05	56920/6857/3486/5270/64321/6387/11170/1906/2335/8482/4487/393/684	13
ECs_O	GO:0001667	BP	ameboidal-type cell migration	9/93	241/18986	0.037344398340249	7.62387899879534	7.26063328128248	2.80607828064317e-06	0.000456753122938926	0.000337457829895574	56920/64321/2247/2530/1906/2335/8482/5793/393	9
ECs_O	GO:0048863	BP	stem cell differentiation	9/93	251/18986	0.0358565737051793	7.32013879964015	7.0718483806013	3.91115266269337e-06	0.000481475129335345	0.000355722914927769	56920/64321/2247/1906/1636/2335/8482/4487/6926	9
ECs_O	GO:0072091	BP	regulation of stem cell proliferation	6/93	96/18986	0.0625	12.7594086021505	8.10403730025198	7.63245056027152e-06	0.000722515463523825	0.000533808064229364	3664/64321/2247/7424/1636/6926	6
ECs_O	GO:1903522	BP	regulation of blood circulation	8/93	267/18986	0.0299625468164794	6.11687004148041	5.90765340906981	4.99875951451221e-05	0.00221819953456479	0.00163884769170959	2702/489/3759/23493/1906/1636/9722/152	8
ECs_O	GO:0050433	BP	regulation of catecholamine secretion	4/93	42/18986	0.0952380952380952	19.4429083461342	8.39488059672311	5.23622220749509e-05	0.00223063066039291	0.00164803204214845	6857/6387/152/23208	4
ECs_O	GO:0034616	BP	response to laminar fluid shear stress	3/93	16/18986	0.1875	38.2782258064516	10.4659311468668	6.08388334739449e-05	0.00244503236414156	0.00180643606839221	4091/1636/445	3
ECs_O	GO:0071526	BP	semaphorin-plexin signaling pathway	4/93	48/18986	0.0833333333333333	17.0125448028674	7.79309971523641	8.90068674898542e-05	0.00310794471726868	0.00229620822946216	56920/1906/5362/8482	4
ECs_O	GO:0006939	BP	smooth muscle contraction	5/93	109/18986	0.0458715596330275	9.3647035612114	6.1446001664965	0.000197852132564143	0.00525414196652682	0.003881859273515	23213/1131/1906/152/6926	5
ECs_O	GO:0033622	BP	integrin activation	3/93	26/18986	0.115384615384615	23.5558312655087	8.07463	0.000272614922014574	0.00659852027148912	0.00487511134463862	54751/6387/2335	3
ECs_O	GO:0071384	BP	cellular response to corticosteroid stimulus	4/93	65/18986	0.0615384615384615	12.5631100082713	6.55172417658539	0.000290645633247943	0.00680302416283647	0.00502620268022759	11170/1906/1636/445	4
ECs_O	GO:0003094	BP	glomerular filtration	3/93	29/18986	0.103448275862069	21.119021134594	7.60706896397572	0.000379075663438186	0.00807431163123336	0.00596545386147461	2702/23213/1906	3
ECs_O	GO:0061045	BP	negative regulation of wound healing	4/93	78/18986	0.0512820512820513	10.4692583402261	5.87945109655022	0.000583378015232202	0.0102693815904512	0.00758721298627352	5270/2247/1906/928	4
ECs_O	GO:0006874	BP	intracellular calcium ion homeostasis	7/93	304/18986	0.0230263157894737	4.70083474816072	4.56374230637987	0.00073639765488465	0.0122755254483888	0.00906938994086547	130733/489/2247/6387/1906/79572/27020	7
ECs_O	GO:0001701	BP	in utero embryonic development	8/93	403/18986	0.0198511166253102	4.05261613170042	4.3457337740952	0.000812792580976125	0.0132156350952607	0.00976396069553481	23462/3714/23493/64321/2530/1906/4487/6926	8
ECs_O	GO:0007162	BP	negative regulation of cell adhesion	7/93	314/18986	0.0222929936305732	4.55112663516197	4.45176137610864	0.000889924058230328	0.0140410240298563	0.0103737736222561	5420/5270/6387/11170/5362/445/928	7
ECs_O	GO:0060306	BP	regulation of membrane repolarization	3/93	42/18986	0.0714285714285714	14.5821812596006	6.18236493819032	0.00113740880376734	0.015550347827378	0.0114888905371535	2702/3759/9722	3
ECs_O	GO:2000169	BP	regulation of peptidyl-cysteine S-nitrosylation	2/93	11/18986	0.181818181818182	37.1182795698925	8.40676327437003	0.00126851837819342	0.0163034769244774	0.0120453165317982	1636/9722	2
ECs_O	GO:0051899	BP	membrane depolarization	4/93	97/18986	0.0412371134020619	8.41858	5.13923426503692	0.00132033319301187	0.0167399386971148	0.0123677827290272	2702/3759/1906/2537	4
ECs_O	GO:0006816	BP	calcium ion transport	8/93	445/18986	0.0179775280898876	3.67012202488824	3.99890282194409	0.00153075574783564	0.0183433059182425	0.0135523807006536	489/2247/6387/2701/1906/1636/9455/9722	8
ECs_O	GO:1900047	BP	negative regulation of hemostasis	3/93	51/18986	0.0588235294117647	12.0088551549652	5.5232017046602	0.0019987428651727	0.0215996197049307	0.0159582067995411	5270/1906/928	3
ECs_O	GO:0099502	BP	calcium-dependent activation of synaptic vesicle fusion	2/93	14/18986	0.142857142857143	29.1643625192012	7.39611573317174	0.00207883663826798	0.0215996197049307	0.0159582067995411	6857/23208	2
ECs_O	GO:0035987	BP	endodermal cell differentiation	3/93	52/18986	0.0576923076923077	11.7779156327543	5.46023806018334	0.00211364548493891	0.0217491057145888	0.0160686498855005	1295/64321/2335	3
ECs_O	GO:0050819	BP	negative regulation of coagulation	3/93	54/18986	0.0555555555555556	11.3416965352449	5.33932964388408	0.00235558332369719	0.0233618569211176	0.0172601809226937	5270/1906/928	3
ECs_O	GO:0032970	BP	regulation of actin filament-based process	7/93	395/18986	0.0177215189873418	3.6178576289642	3.68883737143803	0.00327051264091029	0.0295177623946564	0.0218082800988443	2702/3759/6387/11170/1906/57580/684	7
ECs_O	GO:0016264	BP	gap junction assembly	2/93	18/18986	0.111111111111111	22.6833930704898	6.45727135835662	0.00345093974897839	0.0301565265205493	0.0222802110937589	2702/1636	2
ECs_O	GO:0086002	BP	cardiac muscle cell action potential involved in contraction	3/93	62/18986	0.0483870967741935	9.87825182101977	4.9126197163598	0.00349187491011306	0.0301565265205493	0.0222802110937589	2702/3759/9722	3
ECs_O	GO:0045428	BP	regulation of nitric oxide biosynthetic process	3/93	66/18986	0.0454545454545455	9.27956989247312	4.72732533026721	0.00416592218255952	0.0346617744095772	0.0256087732850595	1906/9722/445	3
ECs_O	GO:0070301	BP	cellular response to hydrogen peroxide	3/93	67/18986	0.0447761194029851	9.14106884930188	4.68345177902808	0.00434589063227574	0.0356028732567205	0.0263040748795637	1906/80310/388	3
ECs_O	GO:0009612	BP	response to mechanical stimulus	5/93	222/18986	0.0225225225225225	4.59798508185605	3.78328837667793	0.00472059750566907	0.0368310354837917	0.0272114643183932	3759/5270/2247/6387/1906	5
ECs_O	GO:0036092	BP	phosphatidylinositol-3-phosphate biosynthetic process	2/93	22/18986	0.0909090909090909	18.5591397849462	5.78157170128598	0.0051443802185152	0.0389947682044035	0.0288100708997199	8871/5287	2
ECs_O	GO:0010839	BP	negative regulation of keratinocyte proliferation	2/93	24/18986	0.0833333333333333	17.0125448028674	5.50706522661494	0.00610760295752108	0.0435090110351836	0.0321452787237952	3664/1948	2
ECs_O	GO:0016485	BP	protein processing	5/93	246/18986	0.0203252032520325	4.14940117143107	3.48824562089049	0.0072313877338316	0.0479502546803931	0.035426553371479	5270/5125/5552/1636/50846	5
ECs_O	GO:0009312	BP	oligosaccharide biosynthetic process	2/93	27/18986	0.0740740740740741	15.1222620469932	5.15198686774707	0.00769367131914762	0.0493599997282663	0.0364680996262704	2530/8706	2
ECs_L	GO:0048762	BP	mesenchymal cell differentiation	11/91	274/18986	0.0401459854014599	8.37595251463865	8.53465240152428	7.89015454074428e-08	0.000156225059906737	0.000122920302318964	2303/6899/55698/10371/54361/223117/6422/10630/25805/8854/3082	11
ECs_L	GO:0006935	BP	chemotaxis	12/91	472/18986	0.0254237288135593	5.30433972806854	6.5717337496831	2.58162134193124e-06	0.000889863634729353	0.000700158521743457	6366/1946/7060/10371/1238/692094/223117/8792/10451/51554/9423/3082	12
ECs_L	GO:0043410	BP	positive regulation of MAPK cascade	10/91	472/18986	0.0211864406779661	4.42028310672378	5.22198324155368	8.71232742080875e-05	0.0115002721954676	0.00904859268968207	6366/6899/11211/10371/56034/54361/100133941/8792/5871/3082	10
ECs_L	GO:0006700	BP	C21-steroid hormone biosynthetic process	3/91	21/18986	0.142857142857143	29.8053375196232	9.16555443255659	0.000133079658594848	0.0143250811074795	0.0112711961930195	27122/54361/133	3
ECs_L	GO:0010566	BP	regulation of ketone biosynthetic process	3/91	21/18986	0.142857142857143	29.8053375196232	9.16555443255659	0.000133079658594848	0.0143250811074795	0.0112711961930195	27122/54361/133	3
ECs_L	GO:0045785	BP	positive regulation of cell adhesion	10/91	499/18986	0.0200400801603206	4.18110947169063	4.99744721628101	0.000137462899516218	0.0143250811074795	0.0112711961930195	6366/2303/54566/3574/54361/100133941/10451/6422/80005/10630	10
ECs_L	GO:0048771	BP	tissue remodeling	6/91	191/18986	0.031413612565445	6.55405327656637	5.35375026277678	0.000314373183076147	0.0206480838498499	0.0162462329068463	2303/7060/3574/8792/6422/80005	6
ECs_L	GO:0006941	BP	striated muscle contraction	6/91	194/18986	0.0309278350515464	6.45270193723802	5.29759398391235	0.000341681174372288	0.0210714370794723	0.0165793337999038	7273/55800/4635/1832/92241/23336	6
ECs_L	GO:0034695	BP	response to prostaglandin E	3/91	29/18986	0.103448275862069	21.5831754452444	7.69802147933331	0.000355613440362315	0.0210714370794723	0.0165793337999038	6366/5563/6422	3
ECs_L	GO:0070830	BP	bicellular tight junction assembly	4/91	71/18986	0.0563380281690141	11.7542176133725	6.30024401662072	0.000375469735478926	0.0210714370794723	0.0165793337999038	143098/79983/5010/9071	4
ECs_L	GO:0120255	BP	olefinic compound biosynthetic process	3/91	30/18986	0.1	20.8637362637363	7.55615340624934	0.000393759177747715	0.0210714370794723	0.0165793337999038	27122/54361/133	3
ECs_L	GO:0016055	BP	Wnt signaling pathway	9/91	476/18986	0.0189075630252101	3.94482408347955	4.5155657672888	0.0004609140179129	0.0240160461965142	0.0188961979642962	27122/11211/130574/54361/100133941/5563/29969/6422/25805	9
ECs_L	GO:0006081	BP	cellular aldehyde metabolic process	4/91	76/18986	0.0526315789473684	10.9809138230191	6.05039719879312	0.000486829189095673	0.0240980448602358	0.0189607157858315	27122/83875/54361/8854	4
ECs_L	GO:0032970	BP	regulation of actin filament-based process	8/91	395/18986	0.020253164556962	4.22556683822507	4.49578740868749	0.000617334878394526	0.0260068736004502	0.020462611870636	5629/6366/11211/1946/1832/54361/6422/10630	8
ECs_L	GO:0007411	BP	axon guidance	6/91	236/18986	0.0254237288135593	5.30433972806854	4.6175802910242	0.000956820892217759	0.0308514175303206	0.0242743742396993	5649/1946/10371/223117/9423/214	6
ECs_L	GO:0014866	BP	skeletal myofibril assembly	2/91	10/18986	0.2	41.7274725274725	8.94000316051866	0.000997217536333594	0.0308514175303206	0.0242743742396993	5629/7273	2
ECs_L	GO:0016102	BP	diterpenoid biosynthetic process	2/91	10/18986	0.2	41.7274725274725	8.94000316051866	0.000997217536333594	0.0308514175303206	0.0242743742396993	5947/8854	2
ECs_L	GO:0048703	BP	embryonic viscerocranium morphogenesis	2/91	10/18986	0.2	41.7274725274725	8.94000316051866	0.000997217536333594	0.0308514175303206	0.0242743742396993	2303/6899	2
ECs_L	GO:0045906	BP	negative regulation of vasoconstriction	2/91	12/18986	0.166666666666667	34.7728937728938	8.12142050556773	0.00145348495849304	0.0373753275041067	0.0294074878820191	80005/133	2
ECs_L	GO:0001934	BP	positive regulation of protein phosphorylation	8/91	455/18986	0.0175824175824176	3.6683492331844	3.9980800783336	0.00153071121344945	0.0383646607927836	0.0301859106716213	5629/6899/5649/1946/7060/100133941/8792/5871	8
ECs_L	GO:1901890	BP	positive regulation of cell junction assembly	4/91	110/18986	0.0363636363636364	7.58681318681319	4.80805307727361	0.00193594180919516	0.0440593653127175	0.0346665925905486	1946/54361/6422/5789	4
ECs_L	GO:0050767	BP	regulation of neurogenesis	7/91	383/18986	0.0182767624020888	3.81321550512151	3.85978794244713	0.00243813005292215	0.0491478096673013	0.0386702596000032	5629/5649/1946/10371/9423/5789/4311	7
ECs_T	GO:0030217	BP	T cell differentiation	29/92	320/18986	0.090625	18.7022418478261	22.2851153866146	2.86711688098782e-29	4.16305371119431e-26	3.13270244470037e-26	969/916/917/915/914/64919/3702/22806/864/3458/399/6775/8320/387357/4063/114836/3821/925/3575/26191/3932/10125/3561/30009/860/56253/6693/7535/814	29
ECs_T	GO:0050852	BP	T cell receptor signaling pathway	20/92	149/18986	0.134228187919463	27.7006127808579	22.8320944739163	1.09120437711232e-23	3.96107188891771e-21	2.98071090379627e-21	916/917/915/28638/4068/3702/28639/919/387357/28755/6967/50852/925/7294/26191/3932/6966/28526/7535/8631	20
ECs_T	GO:0002449	BP	lymphocyte mediated immunity	22/92	386/18986	0.0569948186528497	11.7619959450327	14.9062109571178	8.35205570836653e-18	1.51589811106852e-15	1.14071497701111e-15	914/4818/3820/924/3004/5551/4068/10225/3824/3002/3560/114836/3821/925/6375/3575/10125/30009/57823/56253/6693/9214	22
ECs_T	GO:0007159	BP	leukocyte cell-cell adhesion	22/92	430/18986	0.0511627906976744	10.5584428715875	13.9899593826047	8.16604850841275e-17	1.18571024342153e-14	8.92248247550783e-15	969/916/6352/864/3458/399/3683/6375/3575/26191/3932/10125/3561/30009/56253/923/6693/7535/5588/54900/8631/3676	22
ECs_T	GO:0072676	BP	lymphocyte migration	10/92	110/18986	0.0909090909090909	18.7608695652174	13.0359546812277	1.3630603115884e-10	5.67808522339086e-09	4.27276530511796e-09	969/6352/3683/6375/30009/56253/6693/7535/6351/3676	10
ECs_T	GO:0006968	BP	cellular defense response	7/92	52/18986	0.134615384615385	27.7805183946488	13.4938762746142	5.57320861862665e-09	1.6514895743359e-07	1.24274770056594e-07	5551/4068/3702/50852/6693/10578/9214	7
ECs_T	GO:0141061	BP	disruption of cell in another organism	9/92	124/18986	0.0725806451612903	14.9784361851332	10.897147248172	8.88146480881197e-09	2.32961773443548e-07	1.75303987845732e-07	3001/4818/2999/3004/5551/3458/3002/6375/10578	9
ECs_T	GO:0141060	BP	disruption of anatomical structure in another organism	9/92	127/18986	0.0708661417322835	14.6246148579254	10.7498900811016	1.0962272359431e-08	2.74434818377481e-07	2.06512499257521e-07	3001/4818/2999/3004/5551/3458/3002/6375/10578	9
ECs_T	GO:0032649	BP	regulation of type II interferon production	8/92	124/18986	0.0645161290322581	13.3141654978962	9.59973439744654	1.55147113843683e-07	2.68182868215509e-06	2.01807899962084e-06	916/914/10225/114836/7294/6375/26191/56253	8
ECs_T	GO:0002833	BP	positive regulation of response to biotic stimulus	11/92	416/18986	0.0264423076923077	5.45688754180602	6.41371486049708	5.35534731958728e-06	6.4799702567006e-05	4.87618466467684e-05	6352/4068/149628/3824/80342/114836/3821/7294/26191/10125/56253	11
ECs_T	GO:0070233	BP	negative regulation of T cell apoptotic process	4/92	25/18986	0.16	33.0191304347826	11.1785681141796	6.04096202833765e-06	7.24915443400518e-05	5.45499659453195e-05	6352/64919/3575/5588	4
ECs_T	GO:0043922	BP	negative regulation by host of viral transcription	2/92	15/18986	0.133333333333333	27.5159420289855	7.16877314279493	0.00234067265222548	0.0144010876738618	0.010836834134746	6352/6351	2
ECs_T	GO:0001706	BP	endoderm formation	3/92	61/18986	0.0491803278688525	10.1493228795438	4.99428344292616	0.00323439785518286	0.0196499819486423	0.0147866327843198	8320/1844/3676	3
ECs_T	GO:0035821	BP	modulation of process of another organism	2/92	21/18986	0.0952380952380952	19.6542443064182	5.96826561498227	0.00459375642617422	0.0262603713811219	0.019760958020592	5551/3458	2
ECs_T	GO:0050766	BP	positive regulation of phagocytosis	3/92	73/18986	0.0410958904109589	8.48094103633115	4.4686332162512	0.00536105729032347	0.0302889306830727	0.0227924532760834	3458/3560/3561	3
ECs_T	GO:0051101	BP	regulation of DNA binding	3/92	73/18986	0.0410958904109589	8.48094103633115	4.4686332162512	0.00536105729032347	0.0302889306830727	0.0227924532760834	3001/149628/3458	3
ECs_T	GO:0006887	BP	exocytosis	6/92	360/18986	0.0166666666666667	3.43949275362319	3.26083063426761	0.00810896026105143	0.0418818397412555	0.0315161299488351	6352/4818/3458/94120/10125/84958	6
ECs_F	GO:0062023	CC	collagen-containing extracellular matrix	26/97	430/19960	0.0604651162790698	12.4421002157756	16.7618399033648	1.50606504053539e-21	1.64161089418358e-19	1.36338519458993e-19	5176/6423/127435/4060/1277/8076/1293/1278/2192/4313/4969/3908/1634/5118/25890/10082/7373/2719/4653/151887/1281/5212/1805/5549/8483/4015	26
ECs_F	GO:0005581	CC	collagen trimer	7/97	86/19960	0.0813953488372093	16.7489810596979	10.2280272987614	2.01929084805316e-07	6.8609214195351e-06	5.69810953239999e-06	4060/1277/1293/1278/7373/1281/4015	7
ECs_F	GO:0043202	CC	lysosomal lumen	7/97	98/19960	0.0714285714285714	14.6980854197349	9.49935797693604	4.95853271634675e-07	1.08096013216359e-05	8.97755397064885e-06	4060/4969/1513/1634/10082/2719/5549	7
ECs_F	GO:0031093	CC	platelet alpha granule lumen	4/97	67/19960	0.0597014925373134	12.2849669179874	6.46577198567769	0.000317731261759703	0.00314842795743706	0.00261482186711335	3479/3671/1675/2277	4
ECs_F	GO:0033268	CC	node of Ranvier	2/97	20/19960	0.1	20.5773195876289	6.12122701446664	0.00419495713447646	0.0326607376898525	0.0271252867342087	6695/4653	2
ECs_S	GO:0043292	CC	contractile muscle fiber	16/91	253/19960	0.0632411067193676	13.8713460452591	13.9436363900224	3.08281744368861e-14	5.30244600314441e-12	3.7318316423599e-12	25802/171024/59/4629/9457/7169/845/1756/91624/11155/3270/51778/1410/115557/28954/4660	16
ECs_S	GO:1902495	CC	transmembrane transporter complex	11/91	499/19960	0.0220440881763527	4.83516483516483	5.87156416812247	1.66540893215079e-05	0.000409214766185624	0.000288003048417054	5350/56901/84701/7881/3779/845/55107/482/477/7225/6330	11
ECs_S	GO:0062023	CC	collagen-containing extracellular matrix	10/91	430/19960	0.0232558139534884	5.10094556606185	5.81793937216699	2.63062493590962e-05	0.000565584361220569	0.000398055088986324	59/284/54829/133584/10085/1464/6649/50509/64094/84570	10
ECs_S	GO:0042383	CC	sarcolemma	5/91	144/19960	0.0347222222222222	7.61599511599512	5.39225603975431	0.000515250405992794	0.00738525581923005	0.0051977014639624	5592/6442/1756/477/28954	5
ECs_S	GO:0033018	CC	sarcoplasmic reticulum lumen	2/91	10/19960	0.2	43.8681318681319	9.17624897016649	0.000903368503481777	0.0119522601999127	0.00841193343323112	845/3270	2
ECs_S	GO:0016010	CC	dystrophin-associated glycoprotein complex	2/91	18/19960	0.111111111111111	24.3711843711844	6.71327902880434	0.00299943635642308	0.0286612807391539	0.0201716480110324	6442/1756	2
ECs_S	GO:0043204	CC	perikaryon	4/91	152/19960	0.0263157894736842	5.77212261422788	3.99682519606564	0.00517370949636079	0.036570932593971	0.0257384164523052	8516/79739/1410/4131	4
ECs_S	GO:0032982	CC	myosin filament	2/91	24/19960	0.0833333333333333	18.2783882783883	5.73181174357999	0.00531554252819346	0.036570932593971	0.0257384164523052	4629/72	2
ECs_S	GO:0045277	CC	respiratory chain complex IV	2/91	24/19960	0.0833333333333333	18.2783882783883	5.73181174357999	0.00531554252819346	0.036570932593971	0.0257384164523052	56901/84701	2
ECs	GO:0042613	CC	MHC class II protein complex	9/96	17/19960	0.529411764705882	110.073529411765	31.2766503253325	2.20806051864177e-17	4.72524950989338e-15	3.37019763371638e-15	3127/3117/3118/3119/3113/3115/3123/3122/972	9
ECs	GO:0098553	CC	lumenal side of endoplasmic reticulum membrane	9/96	35/19960	0.257142857142857	53.4642857142857	21.595848588881	5.97493999296716e-14	4.26212386164991e-12	3.03988175080786e-12	3127/3117/3118/3119/3113/3115/3123/3122/972	9
ECs	GO:0012507	CC	ER to Golgi transport vesicle membrane	9/96	64/19960	0.140625	29.2383	15.7295758735387	2.07931322972169e-11	8.89946062320881e-10	6.34737722757146e-10	3127/3117/3118/3119/3113/3115/3123/3122/972	9
ECs	GO:0005925	CC	focal adhesion	16/96	424/19960	0.0377358490566038	7.84591194968553	9.90530987375361	1.81835167663984e-10	4.86409073501157e-09	3.46922359358917e-09	9124/87/1266/6464/6175/6124/26986/71/2022/4869/6187/3339/6136/3678/6204/6188	16
ECs	GO:0022626	CC	cytosolic ribosome	9/96	118/19960	0.076271186440678	15.8580508474576	11.2533486307259	5.45845480697729e-09	8.98545637456261e-08	6.40871212155228e-08	6175/6124/6173/6154/6187/6136/6204/6188/6194	9
ECs	GO:0062023	CC	collagen-containing extracellular matrix	8/96	430/19960	0.0186046511627907	3.86821705426357	4.17990847360401	0.0011035169312418	0.00621454271804592	0.00443240872659448	10631/64856/1075/56999/145864/7450/3339/3490	8
ECs	GO:0009897	CC	external side of plasma membrane	7/96	407/19960	0.0171990171990172	3.57596232596233	3.65007395496583	0.00350206572034065	0.0174288852128581	0.0124308330342569	6403/3123/3554/2022/972/3678/3563	7
ECs	GO:0044295	CC	axonal growth cone	2/96	30/19960	0.0666666666666667	13.8611111111111	4.90068874872303	0.00912279711306753	0.039045571643929	0.0278485385556798	10439/3326	2
ECs	GO:0001726	CC	ruffle	4/96	185/19960	0.0216216216216216	4.4954954954955	3.32053465583577	0.0122500398994946	0.0494624252545631	0.0352781685288325	87/54997/3678/6188	4
ECs_A	GO:0016324	CC	apical plasma membrane	10/89	408/19960	0.0245098039215686	5.49680546375854	6.14176390792194	1.37720511868628e-05	0.00137720511868628	0.00118874547086605	146894/762/948/338328/3745/8470/53405/684/1829/857	10
ECs_A	GO:0005938	CC	cell cortex	8/89	325/19960	0.0246153846153846	5.52048401037165	5.49877178827967	0.000101916887539842	0.00679445916932278	0.00586469107246808	364/9478/53405/10411/2770/285527/8496/857	8
ECs_A	GO:0009897	CC	external side of plasma membrane	8/89	407/19960	0.0196560196560197	4.40824890263093	4.64917976323226	0.000466819174225647	0.0233409587112823	0.02014693278237	153579/762/948/338328/8547/3672/3791/3977	8
ECs_M	GO:0030667	CC	secretory granule membrane	22/97	320/19960	0.06875	14.1469072164948	16.5676411875489	1.82984517459675e-19	2.23241111300803e-17	1.52166072413835e-17	7305/2207/728/2357/1536/719/2212/3689/23601/10288/3903/6556/3071/7097/963/929/3687/290/4973/945/3684/11025	22
ECs_M	GO:0009897	CC	external side of plasma membrane	17/97	407/19960	0.0417690417690418	8.59494921350591	10.8180307984772	1.11232160245662e-11	3.39258088749268e-10	2.31245806826507e-10	2207/9332/2214/2212/3689/8832/1230/2209/942/929/3687/290/10859/945/9308/6768/3684	17
ECs_M	GO:0008305	CC	integrin complex	3/97	31/19960	0.0967741935483871	19.9135350848021	7.36450629370372	0.000453066614908111	0.00460617725156579	0.00313967215594217	3689/3687/3684	3
ECs_M	GO:0045121	CC	membrane raft	7/97	293/19960	0.0238907849829352	4.91608317793181	4.7189947467509	0.000569249403428519	0.00516441177047503	0.00352017713431861	3689/7097/929/4973/51338/3055/3684	7
ECs_M	GO:0098636	CC	protein complex involved in cell adhesion	3/97	58/19960	0.0517241379310345	10.6434411660149	5.13961402995714	0.00282890487972328	0.01568756342392	0.0106929897367531	3689/3687/3684	3
ECs_M	GO:0005884	CC	actin filament	4/97	123/19960	0.032520325203252	6.69181124800939	4.42484317978006	0.00306012474214131	0.0162319660235322	0.0110640665734171	199/3936/342184/3055	4
ECs_O	GO:0045121	CC	membrane raft	9/94	293/19960	0.0307167235494881	6.52240214944448	6.55044615422641	9.99933108273404e-06	0.00093440148140433	0.000677948145889552	55600/23213/5420/51090/8871/219699/9722/8611/684	9
ECs_O	GO:0031091	CC	platelet alpha granule	5/94	91/19960	0.0549450549450549	11.6670563479074	7.01544753031027	7.02928532932191e-05	0.00414727834429992	0.00300902740413078	5270/7424/5552/2335/928	5
ECs_O	GO:0031253	CC	cell projection membrane	8/94	358/19960	0.0223463687150838	4.74503744205396	4.91841969908445	0.000288412348257991	0.0127622464104161	0.00925955433880919	55600/286/5420/11170/1636/83543/660/6533	8
ECs_O	GO:0005788	CC	endoplasmic reticulum lumen	7/94	314/19960	0.0222929936305732	4.73370375389619	4.5871792482271	0.000709203027547947	0.0251057871751973	0.018215319865442	1295/3486/1356/1906/2335/80310/81578	7
ECs_L	GO:0005923	CC	bicellular tight junction	6/94	128/19960	0.046875	9.95345744680851	6.99021610201695	3.17338337890342e-05	0.00363378822601628	0.00315511793635669	84552/143098/79983/54566/5010/9071	6
ECs_L	GO:0062023	CC	collagen-containing extracellular matrix	9/94	430/19960	0.0209302325581395	4.44433448787729	4.96668396978139	0.000194085022239721	0.00858826223410764	0.00745695085447348	1946/81035/7060/3574/157869/6422/2202/9423/2331	9
ECs_T	GO:0042101	CC	T cell receptor complex	15/92	150/19960	0.1	21.695652173913	17.312856748036	2.69301756982527e-16	1.37343896061089e-14	1.20477101807973e-14	916/917/915/28638/28639/919/28755/6967/50852/925/6966/28526/923/7535/8631	15
ECs_T	GO:0044194	CC	cytolytic granule	5/92	14/19960	0.357142857142857	77.4844720496894	19.4802986543561	3.61077337342226e-09	6.13831473481784e-08	5.38448660948933e-08	4818/2999/5551/3002/10578	5
ECs_F	GO:0005201	MF	extracellular matrix structural constituent	17/92	166/18737	0.102409638554217	20.8570586694605	18.0510503120188	4.40489633687524e-18	9.20623334406926e-16	7.60424209734253e-16	127435/4060/1277/8076/1293/1278/2192/4969/3908/1634/5118/25890/7373/1281/1805/5549/8483	17
ECs_F	GO:0001968	MF	fibronectin binding	7/92	30/18737	0.233333333333333	47.5213768115942	17.9127503105515	1.01285514001776e-10	1.05843362131856e-08	8.74253910331123e-09	6423/2192/4313/1513/3489/4653/151887	7
ECs_F	GO:0005518	MF	collagen binding	8/92	69/18737	0.115942028985507	23.6131064902331	13.2186479388504	1.62141473721731e-09	8.95281788441348e-08	7.39492386322746e-08	127435/4060/1513/5118/7373/26577/4921/4015	8
ECs_F	GO:0061134	MF	peptidase regulator activity	12/92	235/18737	0.051063829787234	10.399814986124	10.1857979508361	1.7134579683088e-09	8.95281788441348e-08	7.39492386322746e-08	5176/6423/1293/718/2192/5918/1513/5118/6695/2719/26577/221476	12
ECs_F	GO:0005178	MF	integrin binding	10/92	161/18737	0.062111801242236	12.6498784769106	10.4282009326002	6.52499722713667e-09	2.72744884094313e-07	2.25284114789561e-07	6423/3479/9358/2192/10457/1281/79987/2674/7103/8839	10
ECs_F	GO:0004252	MF	serine-type endopeptidase activity	7/92	178/18737	0.0393258426966292	8.00922081094284	6.60014711167054	2.75538473200552e-05	0.000383916939326103	0.000317110944595723	94031/4313/716/1513/2159/1675/715	7
ECs_F	GO:0140359	MF	ABC-type transporter activity	4/92	48/18737	0.0833333333333333	16.9719202898551	7.78280016586238	8.97695023740935e-05	0.000987464526115028	0.000815634259797857	10351/23460/10350/10349	4
ECs_F	GO:0004714	MF	transmembrane receptor protein tyrosine kinase activity	4/92	60/18737	0.0666666666666667	13.5775362318841	6.85438984747209	0.000215088295756458	0.00224767269065498	0.00185655160547679	5157/5156/4921/4915	4
ECs_F	GO:0005319	MF	lipid transporter activity	5/92	178/18737	0.0280898876404494	5.72087200781632	4.44535142883648	0.00184684739950941	0.0142959669073135	0.0118083030611907	10351/23460/10350/10349/5360	5
ECs_F	GO:0051287	MF	NAD binding	3/92	54/18737	0.0555555555555556	11.3146	5.33184716342532	0.00237082368576144	0.0165167383441381	0.0136426345426273	216/316/26227	3
ECs_F	GO:0002020	MF	protease binding	4/92	136/18737	0.0294117647058824	5.9900895140665	4.10261536994244	0.00453179837040623	0.0278572311592618	0.0230097502398335	1277/1278/1281/4915	4
ECs_S	GO:0003779	MF	actin binding	14/87	441/18737	0.0317460317460317	6.8370735267287	8.47217718601947	1.47300945624652e-08	3.46157222217932e-06	2.66692238394107e-06	25802/171024/4629/1264/4638/7169/1756/91624/11155/51778/23500/79789/6876/4131	14
ECs_S	GO:0008307	MF	structural constituent of muscle	4/87	42/18737	0.0952380952380952	20.5112205801861	8.6457962451584	4.24146205156097e-05	0.00347185536219346	0.00267484489270896	4629/7169/1756/91624	4
ECs_S	GO:0042562	MF	hormone binding	5/87	93/18737	0.0537634408602151	11.5789148436534	6.98508500265048	7.24424057465063e-05	0.00347185536219346	0.00267484489270896	552/10267/7433/477/5139	5
ECs_S	GO:0099106	MF	ion channel regulator activity	6/87	159/18737	0.0377358490566038	8.12708739969638	6.16410197198713	9.73303812151612e-05	0.00347185536219346	0.00267484489270896	7881/6236/5592/3779/28954/6330	6
ECs_S	GO:0032561	MF	guanyl ribonucleotide binding	9/87	402/18737	0.0223880597014925	4.82166752444673	5.29034650629616	0.000103189003383517	0.00347185536219346	0.00267484489270896	8654/6236/85004/5592/387496/51285/2977/79785/28954	9
ECs_S	GO:0003925	MF	G protein activity	4/87	53/18737	0.0754716981132075	16.2541747993928	7.5953951215701	0.000106731361937329	0.00347185536219346	0.00267484489270896	85004/387496/51285/79785	4
ECs_S	GO:0141108	MF	transporter regulator activity	6/87	169/18737	0.0355029585798817	7.64619465415221	5.92778566886978	0.000136028861909809	0.00347185536219346	0.00267484489270896	7881/6236/5592/3779/28954/6330	6
ECs_S	GO:0005539	MF	glycosaminoglycan binding	7/87	246/18737	0.0284552845528455	6.12835249042146	5.52998393358283	0.000147738526050785	0.00347185536219346	0.00267484489270896	26032/133584/6649/50509/64094/9037/84570	7
ECs_S	GO:0003924	MF	GTPase activity	7/87	333/18737	0.021021021021021	4.52725138932036	4.43568875439963	0.000910350499557006	0.0194483970359906	0.0149837594185459	8490/6236/85004/387496/51285/79785/28954	7
ECs_S	GO:0005080	MF	protein kinase C binding	3/87	52/18737	0.0576923076923077	12.4250663129973	5.63472204083567	0.00181315222305753	0.0280903995596372	0.0216418755845805	552/11155/147906	3
ECs_S	GO:0051371	MF	muscle alpha-actinin binding	2/87	15/18737	0.133333333333333	28.7157088122605	7.33422359676709	0.00215160507265306	0.0280903995596372	0.0216418755845805	171024/11155	2
ECs_S	GO:0005516	MF	calmodulin binding	5/87	206/18737	0.0242718446601942	5.22737417698918	4.16690423446955	0.00272594581543713	0.0331589506587129	0.0255468735198146	4629/1264/6236/4638/28954	5
ECs_S	GO:0008528	MF	G protein-coupled peptide receptor activity	4/87	126/18737	0.0317460317460317	6.8370735267287	4.49008155200953	0.00282203835393301	0.0331589506587129	0.0255468735198146	1909/552/10267/7433	4
ECs_S	GO:0004115	MF	3',5'-cyclic-AMP phosphodiesterase activity	2/87	24/18737	0.0833333333333333	17.9473180076628	5.67405495822673	0.00550441336242004	0.0486162099992745	0.0374557138628229	8654/5139	2
ECs	GO:0023026	MF	MHC class II protein complex binding	10/94	27/18737	0.37037037037037	73.8258471237195	26.8890215576954	4.85304946714163e-17	1.50444533481391e-14	1.25157591521021e-14	3127/3117/3118/3119/3113/3115/3123/3122/972/3326	10
ECs	GO:0032395	MF	MHC class II receptor activity	6/94	10/18737	0.6	119.597872340426	26.6371194622356	2.80175379038795e-12	2.89514558340088e-10	2.40852518822824e-10	3117/3118/3119/3113/3123/3122	6
ECs	GO:0042605	MF	peptide antigen binding	8/94	47/18737	0.170212765957447	33.9284744228158	16.0494574034901	7.93261360153855e-11	6.14777554119237e-09	5.11444824309722e-09	3127/3117/3118/3119/3113/3115/3123/3122	8
ECs	GO:0003735	MF	structural constituent of ribosome	9/94	175/18737	0.0514285714285714	10.2512462006079	8.73074582421989	2.36944415065307e-07	1.04932526671779e-05	8.72953108135343e-06	6175/6124/6173/6154/6187/6136/6204/6188/6194	9
ECs	GO:0045296	MF	cadherin binding	10/94	334/18737	0.029940119760479	5.96795770161804	6.50505953640792	6.80119137433822e-06	0.000234263258449428	0.000194887939966417	9124/30844/1266/3939/3326/57496/3646/1938/6187/8502	10
ECs	GO:0090079	MF	translation regulator activity, nucleic acid binding	5/94	110/18737	0.0454545454545455	9.06044487427466	6.02044181305392	0.000230639543688212	0.00714982585433457	0.00594807244248547	1933/26986/1975/3646/1938	5
ECs	GO:0019838	MF	growth factor binding	5/94	132/18737	0.0378787878787879	7.55037072856222	5.36268730885747	0.000534579059766791	0.0138099590439754	0.011488760494988	3487/6464/2022/6187/3490	5
ECs	GO:0008239	MF	dipeptidyl-peptidase activity	2/94	10/18737	0.2	39.8659574468085	8.72930627754539	0.00109161236998757	0.0225599889797432	0.0187680723261021	5547/1075	2
ECs	GO:0034713	MF	type I transforming growth factor beta receptor binding	2/94	11/18737	0.181818181818182	36.2417794970986	8.30187382409493	0.00132983810057435	0.0229027672876693	0.0190532359439014	2280/2022	2
ECs	GO:0005161	MF	platelet-derived growth factor receptor binding	2/94	14/18737	0.142857142857143	28.4756838905775	7.30246150416588	0.00217881879995736	0.0337716913993391	0.0280952950520818	3554/3678	2
ECs_A	GO:0033293	MF	monocarboxylic acid binding	5/88	79/18737	0.0632911392405063	13.4759781357883	7.63321696264446	3.49318794896919e-05	0.00359185817439029	0.00305428022372293	116362/2167/5468/2171/32	5
ECs_A	GO:0008191	MF	metalloendopeptidase inhibitor activity	3/88	14/18737	0.214285714285714	45.6258116883117	11.4739889717381	3.50995912806869e-05	0.00359185817439029	0.00305428022372293	7079/684/7078	3
ECs_A	GO:0005324	MF	long-chain fatty acid transmembrane transporter activity	3/88	16/18737	0.1875	39.9225852272727	10.6991468500965	5.36332711145878e-05	0.00411635355804461	0.00350027664116257	948/2167/2171	3
ECs_A	GO:0019838	MF	growth factor binding	5/88	132/18737	0.0378787878787879	8.06516873278237	5.59560007296327	0.000394577422156569	0.0153471853907098	0.0130502382201133	948/3791/2/3977/3486	5
ECs_A	GO:0071813	MF	lipoprotein particle binding	3/88	32/18737	0.09375	19.9612926136364	7.37421972278709	0.000449917487024067	0.0153471853907098	0.0130502382201133	948/4023/338328	3
ECs_A	GO:0043178	MF	alcohol binding	4/88	91/18737	0.043956043956044	9.35914085914086	5.49087428112724	0.0008893288823552	0.0240921537115052	0.0204863847778271	1071/116362/114876/857	4
ECs_A	GO:0008307	MF	structural constituent of muscle	3/88	42/18737	0.0714285714285714	15.2086038961039	6.33235593618604	0.00100666026065734	0.0240921537115052	0.0204863847778271	7168/8470/6525	3
ECs_A	GO:0033218	MF	amide binding	6/88	244/18737	0.0245901639344262	5.23574888226528	4.57481391814669	0.0010201889193797	0.0240921537115052	0.0204863847778271	948/1910/1393/2289/32/2043	6
ECs_A	GO:0170055	MF	lipid transmembrane transporter activity	3/88	56/18737	0.0535714285714286	11.4064529220779	5.35733343916742	0.00231839944370553	0.0414157111868424	0.0352171999805826	948/2167/2171	3
ECs_A	GO:0070888	MF	E-box binding	3/88	59/18737	0.0508474576271186	10.8264637904468	5.19290142850508	0.00269155543843162	0.0414157111868424	0.0352171999805826	5468/6939/84913	3
ECs_A	GO:0046965	MF	nuclear retinoid X receptor binding	2/88	17/18737	0.117647058823529	25.0494652406417	6.81442102794778	0.00283299653069606	0.0414157111868424	0.0352171999805826	5468/6867	2
ECs_M	GO:0140375	MF	immune receptor activity	12/95	154/18737	0.0779220779220779	15.3686944634313	12.7812622720933	1.87418705535204e-11	4.94785382612938e-09	4.00484181301541e-09	2207/728/2357/2214/719/2212/10288/1230/2209/10859/2359/11006	12
ECs_M	GO:0019864	MF	IgG binding	4/95	11/18737	0.363636363636364	71.7205741626794	16.7484106494798	1.99132417869613e-07	2.6183413608177e-05	2.11931138854064e-05	2207/2214/2212/2209	4
ECs_M	GO:0035325	MF	Toll-like receptor binding	4/95	13/18737	0.307692307692308	60.6866396761134	15.3675090893251	4.28109639738929e-07	2.82552362227693e-05	2.28700675965796e-05	7097/6850/6280/6279	4
ECs_M	GO:0038024	MF	cargo receptor activity	6/95	65/18737	0.0923076923076923	18.205991902834	9.91961833925146	9.39896613549746e-07	4.13554509961888e-05	3.34735109737892e-05	9332/4481/3689/8685/4973/3684	6
ECs_M	GO:0001540	MF	amyloid-beta binding	6/95	83/18737	0.072289156626506	14.2577045022194	8.64123	3.99161507578617e-06	0.00015054091142965	0.000121849302313472	4481/3689/10288/7097/8685/3684	6
ECs_M	GO:0001851	MF	complement component C3b binding	3/95	11/18737	0.272727272727273	53.7904306220096	12.5021016993789	2.02291078882748e-05	0.000445040373542046	0.000360220079063139	11326/3689/3684	3
ECs_M	GO:0036041	MF	long-chain fatty acid binding	3/95	17/18737	0.176470588235294	34.805572755418	9.9543710851064	8.15468719605494e-05	0.00153774101411322	0.00124466278255575	241/6280/6279	3
ECs_M	GO:0001784	MF	phosphotyrosine residue binding	4/95	47/18737	0.0851063829787234	16.7856662933931	7.73501545202377	9.35923430170966e-05	0.00154427365978209	0.00124995037055728	6503/6850/3055/64092	4
ECs_M	GO:0008009	MF	chemokine activity	4/95	49/18737	0.0816326530612245	16.100537056928	7.55549652938567	0.00011031849138062	0.0017131812779108	0.00138666586688952	6348/6349/6364/3576	4
ECs_M	GO:0019902	MF	phosphatase binding	6/95	191/18737	0.031413612565445	6.19575640672362	5.15221914877247	0.000425026594132935	0.00487856612396064	0.00394875966173848	1436/10288/6850/10859/945/11006	6
ECs_M	GO:0016175	MF	superoxide-generating NAD(P)H oxidase activity	2/95	10/18737	0.2	39.4463157894737	8.68109708673924	0.00111477034810977	0.0108999767370733	0.0088225489538512	1536/4688	2
ECs_M	GO:0043177	MF	organic acid binding	5/95	199/18737	0.0251256281407035	4.95556731023539	4.00458824404336	0.00343943951987403	0.0252225564790762	0.0204153866238137	241/6280/6507/945/6279	5
ECs_M	GO:0042834	MF	peptidoglycan binding	2/95	19/18737	0.105263157894737	20.7612188365651	6.15197831952654	0.00411217254162716	0.0293409067835019	0.0237488200839349	7097/114548	2
ECs_O	GO:0005178	MF	integrin binding	6/91	161/18737	0.0372670807453416	7.67333287830182	5.94081352640901	0.000133798054902324	0.0232523925876886	0.0214895232248375	2247/6387/2335/3384/8482/928	6
ECs_O	GO:0008083	MF	growth factor activity	6/91	162/18737	0.037037037037037	7.62596662596663	5.91709626985755	0.000138407098736242	0.0232523925876886	0.0214895232248375	3714/2247/6387/7424/8817/80310	6
ECs_L	GO:0005044	MF	scavenger receptor activity	4/92	27/18737	0.148148148148148	30.1723027375201	10.6553288790765	8.76023253953145e-06	0.00217643635234938	0.00189446888969683	81035/55576/1238/51554	4
ECs_L	GO:0001664	MF	G protein-coupled receptor binding	8/92	299/18737	0.0267558528428094	5.44917842082303	5.44765592556117	0.000111654119163965	0.00967669032754366	0.00842303004219388	4922/6366/65055/54361/692094/6422/25805/133	8
ECs_L	GO:0045499	MF	chemorepellent activity	3/92	28/18737	0.107142857142857	21.8210403726708	7.74474839165363	0.000343338669541931	0.0223170135202255	0.0194257405135566	1946/10371/223117	3
ECs_L	GO:0019956	MF	chemokine binding	3/92	33/18737	0.0909090909090909	18.5148221343874	7.07369960743843	0.000561751200941401	0.0292110624489528	0.0254266333057687	1238/51554/10630	3
ECs_T	GO:0004715	MF	non-membrane spanning protein tyrosine kinase activity	5/89	45/18737	0.111111111111111	23.3920099875156	10.3893592012844	2.27021786882764e-06	0.000347343333930629	0.000274815847279136	3702/7294/3932/4145/7535	5
ECs_T	GO:0015026	MF	coreceptor activity	5/89	61/18737	0.0819672131147541	17.2564008104623	8.78546383456349	1.04135866860943e-05	0.000531092920990809	0.000420197357509068	3560/925/3561/7852/3676	5
ECs_T	GO:0042608	MF	T cell receptor binding	3/89	11/18737	0.272727272727273	57.4167517875383	12.9300207811853	1.66291677812267e-05	0.000636065667631921	0.000503251130221334	916/917/3932	3
ECs_T	GO:0008009	MF	chemokine activity	4/89	49/18737	0.0816326530612245	17.186	7.83741018602062	8.55878820774967e-05	0.00255560784452115	0.00202198075073913	6352/6846/6375/6351	4
ECs_T	GO:0023023	MF	MHC protein complex binding	3/89	37/18737	0.0810810810810811	17.0698451260249	6.75941423431077	0.000716169954421335	0.0121748892251627	0.00963269529338638	3824/3821/925	3
ECs_T	GO:0042169	MF	SH2 domain binding	3/89	41/18737	0.0731707317073171	15.4044943820225	6.37871075181399	0.000969174035129666	0.013480329761349	0.0106655515827667	3932/54900/8631	3
ECs_T	GO:0004726	MF	non-membrane spanning protein tyrosine phosphatase activity	2/89	12/18737	0.166666666666667	35.0880149812734	8.16016111946872	0.0014275623196704	0.0168013103776593	0.0132930904260806	26191/5778	2
ECs_T	GO:0004252	MF	serine-type endopeptidase activity	5/89	178/18737	0.0280898876404494	5.91371039010226	4.55050486647897	0.00159476323421036	0.0174284839167275	0.0137893061604655	3001/3003/2999/3004/3002	5
ECs_T	GO:0030159	MF	signaling receptor complex adaptor activity	3/89	51/18737	0.0588235294117647	12.3840052875083	5.62392236042976	0.00182967485703652	0.018585528712168	0.0147047526790459	916/917/50852	3
ECs_T	GO:0016004	MF	phospholipase activator activity	2/89	20/18737	0.1	21.052808988764	6.19853997827413	0.00400943449051627	0.0292115941451899	0.0231120283914472	6352/3932	2
ECs_T	GO:0019955	MF	cytokine binding	4/89	143/18737	0.027972027972028	5.8888976192347	4.0542437879399	0.00481056757989057	0.0334553108965117	0.0264696302242782	3560/3561/7852/3676	4

## Sheet: TAD_VSMCs_Group
Cluster	ID	ID1	Description	GeneRatio	BgRatio	RichFactor	FoldEnrichment	zScore	pvalue	p.adjust	qvalue	geneID	Count
VSMCs_F	GO:0030198	BP	extracellular matrix organization	31/99	339/18986	0.0914454277286136	17.5372009177319	22.2432772149212	2.46811575151679e-30	2.12483290865363e-27	1.66735192361839e-27	4060/3908/2192/6423/151887/4147/1311/183/4313/64093/1513/23768/7148/6662/1306/90993/4015/2191/25890/1277/23127/1545/22795/1281/1289/5156/1286/10631/1278/1805/2824	31
VSMCs_F	GO:0032963	BP	collagen metabolic process	10/99	111/18986	0.0900900900900901	17.2772772772773	12.4520592560672	3.1161855928649e-10	1.33933656781333e-07	1.0509745936357e-07	2149/4313/5118/1513/7148/90993/2191/1277/1289/1278	10
VSMCs_F	GO:0001503	BP	ossification	16/99	456/18986	0.0350877192982456	6.72904483430799	8.9653725381028	1.71554041412336e-09	6.14449391658517e-07	4.82157147969408e-07	6423/1311/4653/4313/64093/1513/6662/90993/4015/3479/1277/285313/8840/1278/5744/2824	16
VSMCs_F	GO:0031589	BP	cell-substrate adhesion	14/99	361/18986	0.038781163434903	7.43736534318252	8.94036038864672	5.53756815605167e-09	1.70003342390786e-06	1.33401265954809e-06	2199/2192/151887/4653/7148/79987/25890/1277/22795/1281/9358/10631/347/2824	14
VSMCs_F	GO:0071559	BP	response to transforming growth factor beta	12/99	313/18986	0.0383386581469649	7.35250266240682	8.20448610407921	8.38835485994199e-08	2.00295273266837e-05	1.5717128053365e-05	94031/25878/10252/1513/80310/6662/4015/1277/2200/1281/10631/1278	12
VSMCs_F	GO:0060348	BP	bone development	10/99	217/18986	0.0460829493087558	8.83768561187916	8.40695158890317	1.98555688582397e-07	4.26696174763572e-05	3.34827592746316e-05	6424/1311/4653/6662/4015/3479/1277/2200/1281/8840	10
VSMCs_F	GO:0043491	BP	phosphatidylinositol 3-kinase/protein kinase B signal transduction	11/99	317/18986	0.0347003154574132	6.65474938661059	7.35061833079405	8.07030650372691e-07	0.000123879204832208	9.72077520223347e-05	2149/1634/5270/4653/183/80310/1293/4015/3479/5156/219699	11
VSMCs_F	GO:0042310	BP	vasoconstriction	6/99	88/18986	0.0681818181818182	13.0757575757576	8.22032915031606	6.61954079917521e-06	0.00053824405219768	0.000422358978041529	2149/1311/183/4313/79987/120	6
VSMCs_F	GO:0014911	BP	positive regulation of smooth muscle cell migration	5/99	51/18986	0.0980392156862745	18.8017	9.21629497309624	6.76248925515931e-06	0.00053824405219768	0.000422358978041529	80310/3479/1545/10631/8840	5
VSMCs_F	GO:0071230	BP	cellular response to amino acid stimulus	6/99	91/18986	0.0659340659340659	12.6446886446886	8.06151259387167	8.04012249170963e-06	0.000575940774489466	0.000451939516902415	4313/80310/1277/1281/5156/1278	6
VSMCs_F	GO:0048146	BP	positive regulation of fibroblast proliferation	5/99	54/18986	0.0925925925925926	17.7572016460905	8.92774003446193	8.99240096703646e-06	0.000612295063126961	0.000480466650892406	2192/183/80310/3479/5156	5
VSMCs_F	GO:0042060	BP	wound healing	11/99	444/18986	0.0247747747747748	4.75125125125125	5.79069589228549	2.00530541045656e-05	0.00116470306137058	0.000913940047667541	2149/2192/1311/5270/2191/3479/79987/1281/1289/5156/8840	11
VSMCs_F	GO:1904181	BP	positive regulation of membrane depolarization	3/99	11/18986	0.272727272727273	52.3030303030303	12.3222460468448	2.20136545857808e-05	0.00118725470020233	0.000931636271325283	1634/4653/288	3
VSMCs_F	GO:0007411	BP	axon guidance	8/99	236/18986	0.0338983050847458	6.50094161958569	6.15649894268809	3.2765552638424e-05	0.00146694109624944	0.00115110559927095	3908/2596/9353/4147/23768/91653/6387/219699	8
VSMCs_F	GO:0031099	BP	regeneration	7/99	204/18986	0.0343137254901961	6.58061002178649	5.80186004243048	9.63186502579096e-05	0.00318444276006535	0.00249882555001087	2596/4147/4313/3479/6387/10631/347	7
VSMCs_F	GO:0006957	BP	complement activation, alternative pathway	3/99	18/18986	0.166666666666667	31.962962962963	9.51501337771923	0.000106016392472677	0.00335629394956866	0.00263367681771644	3075/730/718	3
VSMCs_F	GO:0009612	BP	response to mechanical stimulus	7/99	222/18986	0.0315315315315315	6.04704704704705	5.47636689025741	0.000162716525821126	0.00472537586472431	0.00370799252297928	2596/5270/4313/6662/1277/6387/10631	7
VSMCs_F	GO:0141091	BP	transforming growth factor beta receptor superfamily signaling pathway	9/99	397/18986	0.0226700251889169	4.34760705289673	4.88026181708746	0.000230112373188146	0.00595796975881114	0.0046752063645835	6423/6424/1311/94031/10252/4015/2200/1281/1278	9
VSMCs_F	GO:0032355	BP	response to estradiol	5/99	120/18986	0.0416666666666667	7.99074074074074	5.56179928578917	0.000413181288353047	0.00899658699398994	0.00705960293128843	4313/5737/1277/1545/10631	5
VSMCs_F	GO:0052547	BP	regulation of peptidase activity	8/99	346/18986	0.023121387283237	4.43416827231856	4.66743281015195	0.00045512051792034	0.00968925805087781	0.00760314045578421	2149/5918/5270/5176/56925/221476/1293/8743	8
VSMCs_F	GO:0003401	BP	axis elongation	3/99	29/18986	0.103448275862069	19.8390804597701	7.35047327210272	0.000455381602205053	0.00968925805087781	0.00760314045578421	6423/10252/6662	3
VSMCs_F	GO:0001894	BP	tissue homeostasis	7/99	270/18986	0.0259259259259259	4.97201646090535	4.75913266530268	0.000532042430617308	0.010685599844828	0.00838496777027966	3908/2149/1311/1513/6662/1281/216	7
VSMCs_F	GO:0000302	BP	response to reactive oxygen species	6/99	200/18986	0.03	5.75333333333333	4.89257528920233	0.000630232852504027	0.0116756068968203	0.00916182422605672	4313/80310/1277/1545/5156/347	6
VSMCs_F	GO:0006869	BP	lipid transport	9/99	459/18986	0.0196078431372549	3.76035	4.33420181070817	0.000659987962068406	0.0118951543447134	0.00933410264761132	23460/10350/10351/183/10349/1645/8542/80833/347	9
VSMCs_F	GO:0071604	BP	transforming growth factor beta production	3/99	36/18986	0.0833333333333333	15.9814814814815	6.51392588520619	0.000866612596326553	0.0145496130430138	0.0114170508167363	4060/2192/1281	3
VSMCs_F	GO:0097278	BP	complement-dependent cytotoxicity	2/99	11/18986	0.181818181818182	34.8686868686869	8.13476885116568	0.00143569962102862	0.0201654802979771	0.0158238100645878	3075/718	2
VSMCs_F	GO:0042445	BP	hormone metabolic process	6/99	241/18986	0.024896265560166	4.77455048409405	4.2694550462301	0.00164796548805212	0.0223610224273912	0.0175466473653257	1734/1513/1545/1645/5156/216	6
VSMCs_F	GO:0051346	BP	negative regulation of hydrolase activity	6/99	252/18986	0.0238095238095238	4.56613756613757	4.12595524398217	0.00206346226624925	0.0254649880931708	0.0199823227083636	5918/5270/5176/56925/221476/1293	6
VSMCs_F	GO:0034308	BP	primary alcohol metabolic process	4/99	103/18986	0.0388349514563107	7.44768069039914	4.7503766480762	0.00207234745525847	0.0254649880931708	0.0199823227083636	3479/1545/1645/216	4
VSMCs_F	GO:0014897	BP	striated muscle hypertrophy	4/99	105/18986	0.0380952380952381	7.30582010582011	4.69099681640108	0.00222292740206185	0.0265009570338466	0.0207952453617213	4653/183/221476/3479	4
VSMCs_F	GO:0007567	BP	parturition	2/99	15/18986	0.133333333333333	25.5703703703704	6.8921326638003	0.00270387679649946	0.0290531561783867	0.0227979506736428	4313/5737	2
VSMCs_F	GO:0010766	BP	negative regulation of sodium ion transport	2/99	18/18986	0.111111111111111	21.3086419753086	6.24090789726799	0.00390002750169234	0.0379237968377232	0.0297587237804769	5270/183	2
VSMCs_F	GO:0042574	BP	retinal metabolic process	2/99	18/18986	0.111111111111111	21.3086419753086	6.24090789726799	0.00390002750169234	0.0379237968377232	0.0297587237804769	1545/1645	2
VSMCs_F	GO:0070206	BP	protein trimerization	2/99	18/18986	0.111111111111111	21.3086419753086	6.24090789726799	0.00390002750169234	0.0379237968377232	0.0297587237804769	286133/1278	2
VSMCs_F	GO:0048511	BP	rhythmic process	6/99	299/18986	0.020066889632107	3.84838350055741	3.59422839339275	0.00478289772122193	0.0427175398609154	0.0335203638692104	9353/5730/4313/5176/1545/5156	6
VSMCs_F	GO:0055093	BP	response to hyperoxia	2/99	20/18986	0.1	19.1777777777778	5.88856295511703	0.00481044422817195	0.0427175398609154	0.0335203638692104	4313/1277	2
VSMCs_F	GO:0050965	BP	detection of temperature stimulus involved in sensory perception of pain	2/99	21/18986	0.0952380952380952	18.2645502645503	5.73099330801042	0.00529882317156464	0.0453672151222805	0.0355995584854123	56925/6387	2
VSMCs_F	GO:0061050	BP	regulation of cell growth involved in cardiac muscle cell development	2/99	21/18986	0.0952380952380952	18.2645502645503	5.73099330801042	0.00529882317156464	0.0453672151222805	0.0355995584854123	221476/3479	2
VSMCs_F	GO:0051384	BP	response to glucocorticoid	4/99	134/18986	0.0298507462686567	5.72470978441128	3.97365564456086	0.00532501329683834	0.0454105300591492	0.0356335476254595	9353/5730/5176/1545	4
VSMCs_F	GO:0010611	BP	regulation of cardiac muscle hypertrophy	3/99	69/18986	0.0434782608695652	8.33816425120773	4.42106855920863	0.00561733707541437	0.046971429474963	0.036858382120884	183/221476/3479	3
VSMCs_F	GO:0098801	BP	regulation of renal system process	2/99	22/18986	0.0909090909090909	17.4343434343434	5.58393215952976	0.0058089982624758	0.0480136048694634	0.0376761749655313	2149/183	2
VSMCs	GO:0031589	BP	cell-substrate adhesion	14/90	361/18986	0.038781163434903	8.18110187750077	9.50688331715777	1.53722604640934e-09	2.97606962584848e-06	2.54370457363735e-06	8516/10580/8515/22998/87/10516/2621/2316/22801/10085/11117/1012/2335/6237	14
VSMCs	GO:0003012	BP	muscle system process	14/90	465/18986	0.0301075268817204	6.35135005973716	8.06304785281286	3.79954579847189e-08	2.45197355528052e-05	2.09574947199923e-05	4629/7373/6442/25802/114907/5350/7169/2316/5592/3778/4638/1264/8654/2697	14
VSMCs	GO:0048251	BP	elastic fiber assembly	4/90	11/18986	0.363636363636364	76.7111111111111	17.3343150435508	1.51885611287073e-07	5.88101086903548e-05	5.02661433564799e-05	4629/4239/10516/11117	4
VSMCs	GO:0031032	BP	actomyosin structure organization	9/90	216/18986	0.0416666666666667	8.78981481481481	7.94627311961133	8.59719163696532e-07	0.000277402716819414	0.000237101495672096	10580/11346/4629/4628/22998/25802/1264/1465/4627	9
VSMCs	GO:0030048	BP	actin filament-based movement	7/90	140/18986	0.05	10.5477777777778	7.82525217848788	4.57461988046622e-06	0.000863163065463227	0.000737762254734773	4628/22998/5350/2316/25777/2697/4627	7
VSMCs	GO:0007229	BP	integrin-mediated signaling pathway	6/90	111/18986	0.0540540540540541	11.403003003003	7.58609624696976	1.45621512704563e-05	0.00176202030372521	0.00150603301297088	8516/8515/2316/22801/2335/4627	6
VSMCs	GO:0042692	BP	muscle cell differentiation	10/90	432/18986	0.0231481481481481	4.8832304526749	5.63453235904858	3.78200354429717e-05	0.00406775492319962	0.00347678922317845	8516/4629/87/7373/25802/4856/5592/10290/1465/4627	10
VSMCs	GO:0060537	BP	muscle tissue development	10/90	447/18986	0.0223713646532438	4.71936365896097	5.49187783620083	5.03925466926549e-05	0.00513473528405157	0.00438875808314978	8516/4629/6840/7373/5350/5592/2296/4638/1465/2697	10
VSMCs	GO:0043542	BP	endothelial cell migration	8/90	287/18986	0.0278745644599303	5.88029423151374	5.74935835881474	6.55990543041952e-05	0.00538489220264765	0.00460257206533389	64094/4856/1012/1647/6678/4627/6237/3315	8
VSMCs	GO:0050878	BP	regulation of body fluid levels	9/90	381/18986	0.0236220472440945	4.98320209973753	5.42027858158231	8.09934117571348e-05	0.00603089404468512	0.00515472240008972	358/2621/2316/5592/11117/1465/2697/4627/3315	9
VSMCs	GO:2000146	BP	negative regulation of cell motility	9/90	398/18986	0.0226130653266332	4.77035175879397	5.24624646392809	0.000112824453659486	0.00753200490637118	0.00643775104002582	10653/25932/22998/4856/5592/11117/1647/2697/6237	9
VSMCs	GO:0050817	BP	coagulation	7/90	241/18986	0.029045643153527	6.1273397879207	5.52840069943442	0.000148589706795785	0.008219133495904	0.00702505320550299	2621/2316/5592/11117/1465/4627/3315	7
VSMCs	GO:0033002	BP	muscle cell proliferation	7/90	252/18986	0.0277777777777778	5.85987654320988	5.35984048355312	0.0001954924712162	0.00950822182333575	0.00812686206300772	4856/5592/2296/1264/1012/4969/2697	7
VSMCs	GO:1902905	BP	positive regulation of supramolecular fiber organization	6/90	177/18986	0.0338983050847458	7.15103578154426	5.67405640406787	0.000196450864118507	0.00950822182333575	0.00812686206300772	1191/11346/22998/25802/2316/11034	6
VSMCs	GO:0045765	BP	regulation of angiogenesis	8/90	360/18986	0.0222222222222222	4.6879012345679	4.87542352005367	0.000309938992121503	0.0139829761965584	0.0119515216295073	358/64094/11117/2296/1647/6678/6237/3315	8
VSMCs	GO:0001704	BP	formation of primary germ layer	5/90	132/18986	0.0378787878787879	7.99074074074074	5.56224386516049	0.000412334182613764	0.0173538908160923	0.0148327078963121	8516/2296/2335/2697/4627	5
VSMCs	GO:0035924	BP	cellular response to vascular endothelial growth factor stimulus	4/90	78/18986	0.0512820512820513	10.8182336182336	5.9965226921256	0.000515308267067681	0.0199527361008606	0.0170539914911662	64094/11117/2296/3315	4
VSMCs	GO:0032970	BP	regulation of actin filament-based process	8/90	395/18986	0.020253164556962	4.27251758087201	4.53597629303531	0.000573270898465213	0.0215200660618691	0.0183936188828068	11346/6840/22998/25802/5350/2316/4627/11034	8
VSMCs	GO:1903036	BP	positive regulation of response to wounding	4/90	81/18986	0.0493827160493827	10.4175582990398	5.86184190534047	0.000594583747816336	0.0215200660618691	0.0183936188828068	64094/2316/11117/4638	4
VSMCs	GO:0009650	BP	UV protection	2/90	12/18986	0.166666666666667	35.1592592592593	8.16885589255243	0.0014220394065188	0.0439845679154554	0.0375944653996824	4239/51435	2
VSMCs	GO:0014854	BP	response to inactivity	2/90	12/18986	0.166666666666667	35.1592592592593	8.16885589255243	0.0014220394065188	0.0439845679154554	0.0375944653996824	6442/114907	2
VSMCs	GO:0042045	BP	epithelial fluid transport	2/90	13/18986	0.153846153846154	32.4547008547009	7.82944265138816	0.00167541660382882	0.049145553712312	0.0420056603065216	358/3708	2
VSMCs_O	GO:0002275	BP	myeloid cell activation involved in immune response	17/94	98/18986	0.173469387755102	35.0371254884933	23.8288556115679	4.66618851166012e-22	1.16934684102203e-18	7.86375558649247e-19	6850/8673/3689/6688/7462/5880/54209/1794/5294/84868/7124/3965/5777/695/2207/3684/8832	17
VSMCs_O	GO:0002443	BP	leukocyte mediated immunity	23/94	485/18986	0.0474226804123711	9.5783724500987	13.4992122241414	1.28618880210138e-16	5.37198189677678e-14	3.61261100379705e-14	6850/8673/3689/6688/7462/3071/5880/11151/54209/2209/714/5294/84868/7124/7454/3965/64581/3606/5777/695/2207/3684/8832	23
VSMCs_O	GO:0070661	BP	leukocyte proliferation	17/94	341/18986	0.0498533724340176	10.0693205216198	11.9206793288648	8.5134027790536e-13	1.64112210494679e-10	1.10364031168136e-10	4332/6850/3071/5880/11151/54209/4064/1794/11326/5294/84868/1436/3965/3606/5777/695/199	17
VSMCs_O	GO:0050900	BP	leukocyte migration	17/94	404/18986	0.0420792079207921	8.49910469770381	10.7469228395903	1.26797106414159e-11	1.98595967921177e-09	1.33554057479651e-09	8792/6850/3689/3071/5880/11151/54209/3055/3676/5294/6349/7124/1436/3965/1230/2207/199	17
VSMCs_O	GO:0051656	BP	establishment of organelle localization	17/94	488/18986	0.0348360655737705	7.03614405301709	9.52878171432673	2.40548919229271e-10	2.51173163161897e-08	1.68911763020203e-08	6850/10460/8673/7462/5880/4001/89958/3676/5294/983/57082/1063/3965/9928/695/51203/8832	17
VSMCs_O	GO:0002768	BP	immune response-regulating cell surface receptor signaling pathway	15/94	369/18986	0.040650406504065	8.21051721155509	9.86631576453368	3.70994225751194e-10	3.44337603604627e-08	2.31564037203767e-08	4332/6850/7462/3071/54209/2209/3055/118788/7805/64581/5777/695/929/2207/3684	15
VSMCs_O	GO:0045730	BP	respiratory burst	7/94	40/18986	0.175	35.3462765957447	15.3384385687931	9.48300953321263e-10	7.66594254523576e-08	5.15527954589929e-08	4689/5880/54209/3055/1536/5294/64581	7
VSMCs_O	GO:0032642	BP	regulation of chemokine production	9/94	105/18986	0.0857142857142857	17.312462006079	11.8231153210334	2.45973885706185e-09	1.66597447994514e-07	1.12035331725634e-07	6850/54209/84868/7124/1436/3965/64581/3606/199	9
VSMCs_O	GO:0002675	BP	positive regulation of acute inflammatory response	6/94	28/18986	0.214285714285714	43.2811550151976	15.792826270411	4.32340002100762e-09	2.51963731456863e-07	1.69443413308034e-07	8792/2209/241/5294/7124/695	6
VSMCs_O	GO:0097242	BP	amyloid-beta clearance	6/94	41/18986	0.146341463414634	29.5578619615983	12.9122097628086	4.89992780612807e-08	1.91862798158702e-06	1.29026059500182e-06	6850/3689/54209/4481/7124/3684	6
VSMCs_O	GO:0042554	BP	superoxide anion generation	6/94	45/18986	0.133333333333333	26.9304964539007	12.2841721950388	8.73599602657312e-08	2.91898747234563e-06	1.9629936334798e-06	4689/6850/3689/1536/64581/3684	6
VSMCs_O	GO:0000819	BP	sister chromatid segregation	10/94	235/18986	0.0425531914893617	8.5948392937981	8.26362426024734	2.53924476329928e-07	6.91668193133479e-06	4.65140831354937e-06	10460/4605/3832/7153/983/57082/1063/9928/701/51203	10
VSMCs_O	GO:0000280	BP	nuclear division	13/94	451/18986	0.0288248337028825	5.82200311364816	7.3105444371515	3.38409029050914e-07	8.8338856958499e-06	5.9407111349837e-06	4288/4605/3832/7153/7124/983/57082/1063/9928/701/10635/259266/51203	13
VSMCs_O	GO:0008154	BP	actin polymerization or depolymerization	8/94	196/18986	0.0408163265306122	8.2440295267043	7.19076534198302	5.82856829124199e-06	9.18641014959272e-05	6.17778075754944e-05	5341/822/3071/11151/3055/7454/93663/199	8
VSMCs_O	GO:0071216	BP	cellular response to biotic stimulus	9/94	269/18986	0.033457249070632	6.75765245590445	6.70862822895009	7.48864491378785e-06	0.000113736631236075	7.64868931864393e-05	6850/54209/3055/4064/84868/7124/64581/695/929	9
VSMCs_O	GO:0018108	BP	peptidyl-tyrosine phosphorylation	8/94	204/18986	0.0392156862745098	7.92073425114727	7.01013848960428	7.81712110637875e-06	0.000116605389836816	7.84161083415563e-05	6850/3689/54209/3055/1436/3606/5777/695	8
VSMCs_O	GO:0051090	BP	regulation of DNA-binding transcription factor activity	10/94	363/18986	0.0275482093663912	5.56415215989684	6.19325361020455	1.25378740102526e-05	0.000174555068164961	0.000117386761932248	8792/6850/6688/3055/84868/7124/3965/64581/3606/695	10
VSMCs_O	GO:0045453	BP	bone resorption	5/94	66/18986	0.0757575757575758	15.3014184397163	8.20957688508211	1.88117788878135e-05	0.000243402423639359	0.00016368600842047	8792/29887/6850/5880/1436	5
VSMCs_O	GO:1905475	BP	regulation of protein localization to membrane	7/94	194/18986	0.0360824742268041	7.28789208159684	6.20940091766182	5.04505905433796e-05	0.000561907466229819	0.000377877873496846	8673/3689/54209/81831/7124/246329/3684	7
VSMCs_O	GO:0008360	BP	regulation of cell shape	6/94	140/18986	0.0428571428571429	8.65623100303951	6.41356812218418	6.90221005285279e-05	0.00071151712215759	0.000478489063121898	3689/11151/3055/1436/64098/93663	6
VSMCs_O	GO:0002679	BP	respiratory burst involved in defense response	3/94	17/18986	0.176470588235294	35.6433041301627	10.0797975144576	7.59984588105893e-05	0.000758773457288194	0.000510268536614609	54209/3055/5294	3
VSMCs_O	GO:0036005	BP	response to macrophage colony-stimulating factor	3/94	17/18986	0.176470588235294	35.6433041301627	10.0797975144576	7.59984588105893e-05	0.000758773457288194	0.000510268536614609	54209/7124/1436	3
VSMCs_O	GO:0031529	BP	ruffle organization	4/94	57/18986	0.0701754385964912	14.173945502053	7.02618715517789	0.000182073181841999	0.00155725390339948	0.00104723967712966	29887/5341/1436/199	4
VSMCs_O	GO:0051345	BP	positive regulation of hydrolase activity	8/94	331/18986	0.0241691842900302	4.88166098862249	5.02532590572576	0.000237613283175971	0.00197171817099001	0.00132596328464527	6850/5341/7124/7805/55803/3965/64581/5996	8
VSMCs_O	GO:0031100	BP	animal organ regeneration	4/94	67/18986	0.0597014925373134	12.0584312480152	6.39605359250777	0.000340210610391767	0.00267262629981745	0.00179731789221983	7351/3936/7124/983	4
VSMCs_O	GO:1905952	BP	regulation of lipid localization	6/94	188/18986	0.0319148936170213	6.44612947034857	5.29348056192346	0.000344259454759613	0.00269598185508622	0.00181302429957283	8792/56729/6850/54209/4481/7124	6
VSMCs_O	GO:0051402	BP	neuron apoptotic process	7/94	307/18986	0.0228013029315961	4.60537805807748	4.49234857482447	0.000831366512218816	0.00561564549762898	0.00377647265161675	11151/54209/4605/7351/11113/7124/9928	7
VSMCs_O	GO:0001821	BP	histamine secretion	2/94	11/18986	0.181818181818182	36.7234042553191	8.3596587141305	0.00129568523847281	0.00805704021740164	0.00541828932165331	8673/695	2
VSMCs_O	GO:0030261	BP	chromosome condensation	3/94	47/18986	0.0638297872340425	12.8922589406971	5.75791199751136	0.00162763234460251	0.00992420110845229	0.00667393874685266	7153/983/51203	3
VSMCs_O	GO:0002357	BP	defense response to tumor cell	2/94	13/18986	0.153846153846154	31.0736497545008	7.65103289874624	0.00182570443780322	0.0107262269661016	0.00721329414572548	6688/7805	2
VSMCs_O	GO:0140894	BP	endolysosomal toll-like receptor signaling pathway	3/94	50/18986	0.06	12.1187234042553	5.55297943880197	0.00194646145625651	0.0112134078376525	0.00754091903561205	118788/84868/7124	3
VSMCs_O	GO:0015718	BP	monocarboxylic acid transport	5/94	179/18986	0.0279329608938547	5.64186378224177	4.40138545590908	0.0019651418050524	0.011269211358035	0.00757844641669009	8792/6850/7351/7124/133418	5
VSMCs_O	GO:0046686	BP	response to cadmium ion	3/94	51/18986	0.0588235294117647	11.8811013767209	5.48852376411151	0.00206075104784073	0.0116574314354151	0.00783952103503152	64116/1536/983	3
VSMCs_O	GO:0046456	BP	icosanoid biosynthetic process	3/94	60/18986	0.05	10.0989361702128	4.97928614733717	0.00327938500241662	0.0168404483935575	0.011325054764601	6850/241/27306	3
VSMCs_O	GO:0014009	BP	glial cell proliferation	3/94	61/18986	0.0491803278688525	9.93337983955354	4.92938833140912	0.00343675311409915	0.0174695807381997	0.0117481407829033	54209/7124/1436	3
VSMCs_O	GO:0002931	BP	response to ischemia	3/94	66/18986	0.0454545454545455	9.18085106382979	4.69613039273108	0.0042926742829609	0.0204904	0.0137795920341261	54209/1436/3684	3
VSMCs_O	GO:0035821	BP	modulation of process of another organism	2/94	21/18986	0.0952380952380952	19.2360688956434	5.89786336682236	0.00479040430271032	0.0221489911117935	0.0148950034737604	6850/64581	2
VSMCs_O	GO:0140694	BP	non-membrane-bounded organelle assembly	7/94	425/18986	0.0164705882352941	3.32670838548185	3.42188959957737	0.00516463671233812	0.0236610230367812	0.0159118317645595	4605/3936/3055/3832/7124/1063/259266	7
VSMCs_O	GO:0140895	BP	cell surface toll-like receptor signaling pathway	3/94	72/18986	0.0416666666666667	8.41578014184397	4.44694400157005	0.00547672730556474	0.0247737881367243	0.0166601565954952	54209/118788/929	3
VSMCs_O	GO:0045822	BP	negative regulation of heart contraction	2/94	24/18986	0.0833333333333333	16.8315602836879	5.4741605153367	0.00623558140913246	0.0274628594222952	0.018468533597301	5294/7124	2
VSMCs_O	GO:0098581	BP	detection of external biotic stimulus	2/94	26/18986	0.0769230769230769	15.5368248772504	5.23199505885831	0.00729564768279952	0.0309879543950773	0.0208391292420375	54209/64581	2
VSMCs_O	GO:0045662	BP	negative regulation of myoblast differentiation	2/94	27/18986	0.0740740740740741	14.9613869188337	5.1207431292307	0.0078540689039446	0.0326948449722345	0.0219869982780474	7124/3606	2
VSMCs_O	GO:0050995	BP	negative regulation of lipid catabolic process	2/94	28/18986	0.0714285714285714	14.4270516717325	5.01526257500023	0.00843115386023144	0.0346937135857799	0.02333121999867	5294/7124	2
VSMCs_O	GO:0071695	BP	anatomical structure maturation	5/94	276/18986	0.0181159420289855	3.65903484427999	3.13885992141935	0.0120319009420181	0.0468926030492959	0.0315348668382924	29887/5880/64581/9928/695	5
VSMCs_O	GO:0021772	BP	olfactory bulb development	2/94	35/18986	0.0571428571428571	11.541641337386	4.40307873403472	0.0129771797041824	0.0494373114760442	0.0332461610757957	1436/9928	2
VSMCs_Ma	GO:0019886	BP	antigen processing and presentation of exogenous peptide antigen via MHC class II	13/95	31/18986	0.419354838709677	83.8091680814941	32.7217862653309	1.00503076707618e-22	9.9146285172065e-20	7.0087671914523e-20	1520/3122/2207/972/3119/3113/3117/3118/3109/3123/3127/3115/3108	13
VSMCs_Ma	GO:0050867	BP	positive regulation of cell activation	23/95	391/18986	0.0588235294117647	11.7560371517028	15.2399032652385	1.45403819449407e-18	2.8688173577368e-16	2.0280006396891e-16	7305/3122/199/972/3119/3113/3117/353514/1378/2214/10288/3118/1880/3109/3123/9308/3553/114548/3127/3115/3586/6348/3108	23
VSMCs_Ma	GO:0002768	BP	immune response-regulating cell surface receptor signaling pathway	22/95	369/18986	0.0596205962059621	11.9153330480673	15.0153325284033	6.75953499508108e-18	1.02588942656115e-15	7.25213268703031e-16	728/26253/7305/2219/2207/7805/3119/2533/2357/929/1378/2214/27202/10288/2212/3123/2268/9103/3115/719/388325/7128	22
VSMCs_Ma	GO:0007159	BP	leukocyte cell-cell adhesion	23/95	430/18986	0.0534883720930233	10.6897919216646	14.412725867657	1.19107076591652e-17	1.56665508076886e-15	1.10748685251887e-15	6279/6280/3122/199/7805/972/3119/3113/3117/5724/1378/10288/3118/3109/3123/9308/3553/114548/11326/3127/3115/3586/3108	23
VSMCs_Ma	GO:0030595	BP	leukocyte chemotaxis	18/95	240/18986	0.075	14.9889473684211	15.4659278592945	1.67640684156521e-16	1.94561805788715e-14	1.37538022605195e-14	6279/728/6280/6283/199/2207/972/27202/58191/3576/1880/1441/3553/1436/3586/7941/719/6348	18
VSMCs_Ma	GO:0002443	BP	leukocyte mediated immunity	20/95	485/18986	0.0412371134020619	8.24134563212154	11.4559780834713	2.76717831491067e-13	1.64598663207054e-11	1.16356725664549e-11	7305/3122/2207/972/5724/1378/2214/2212/712/3123/2268/713/3553/9103/114548/3586/6348/388325/409/6813	20
VSMCs_Ma	GO:0032675	BP	regulation of interleukin-6 production	13/95	177/18986	0.0734463276836158	14.6784418673803	12.9652244149402	4.62883880702696e-12	1.98536934049222e-10	1.40348087398415e-10	2069/7305/199/972/353514/5724/27202/10288/3553/3586/388325/409/7128	13
VSMCs_Ma	GO:0002833	BP	positive regulation of response to biotic stimulus	14/95	416/18986	0.0336538461538462	6.72580971659919	8.37369723151381	1.92493116397201e-08	5.01334926897759e-07	3.5439954018168e-07	6279/2069/26253/7305/1520/6280/2219/929/3123/114548/54502/388325/409/7128	14
VSMCs_Ma	GO:0006909	BP	phagocytosis	11/95	239/18986	0.0460251046025105	9.19823827350804	9.04468042651473	3.07962303051651e-08	7.59512029901135e-07	5.36907962557155e-07	7305/6556/2219/199/2207/929/2212/2268/4688/9103/4481	11
VSMCs_Ma	GO:0014002	BP	astrocyte development	5/95	44/18986	0.113636363636364	22.7105263157895	10.2240603278512	2.62475588932915e-06	3.96514617824241e-05	2.80300834218326e-05	6279/728/6280/712/3553	5
VSMCs_Ma	GO:0044409	BP	symbiont entry into host	7/95	164/18986	0.0426829268292683	8.53029525032093	6.86816426141615	1.84339063974015e-05	0.000213941748953372	0.000151237931743387	2219/972/1378/3576/3123/6614/4360	7
VSMCs_Ma	GO:0043549	BP	regulation of kinase activity	10/95	460/18986	0.0217391304347826	4.34462242562929	5.14961561155781	0.000101563907384946	0.000919199950782099	0.000649793226871332	2069/728/6283/972/353514/3123/2268/3553/1436/7128	10
VSMCs_Ma	GO:0051092	BP	positive regulation of NF-kappaB transcription factor activity	5/95	122/18986	0.040983606557377	8.19068162208801	5.65031566311452	0.000368531439129225	0.00282923163191424	0.00200001702578834	6279/6280/6283/3553/114548	5
VSMCs_Ma	GO:0001516	BP	prostaglandin biosynthetic process	3/95	31/18986	0.0967741935483871	19.3405772495755	7.24722229008261	0.00049280266572304	0.00364157175832044	0.00257426978940677	972/3553/6916	3
VSMCs_Ma	GO:0045730	BP	respiratory burst	3/95	40/18986	0.075	14.9889473684211	6.28052422005031	0.00104848118329027	0.00682723886017061	0.00482625522966685	6280/6556/4688	3
VSMCs_Ma	GO:0097242	BP	amyloid-beta clearance	3/95	41/18986	0.0731707317073171	14.6233632862644	6.19253672382662	0.00112717535848592	0.00724402925828248	0.00512088925079322	728/7305/4481	3
VSMCs_Ma	GO:0042167	BP	heme catabolic process	2/95	11/18986	0.181818181818182	36.3368421052632	8.31328779815384	0.001323131134289	0.00818350384937993	0.00578501485871284	3162/11309	2
VSMCs_Ma	GO:0046149	BP	pigment catabolic process	2/95	11/18986	0.181818181818182	36.3368421052632	8.31328779815384	0.001323131134289	0.00818350384937993	0.00578501485871284	3162/11309	2
VSMCs_Ma	GO:0046942	BP	carboxylic acid transport	7/95	357/18986	0.0196078431372549	3.9186790505676	3.94789239561318	0.00210158864291473	0.0120887300072034	0.00854566503563606	366/6556/6507/11309/3553/124935/9120	7
VSMCs_Ma	GO:0018119	BP	peptidyl-cysteine S-nitrosylation	2/95	15/18986	0.133333333333333	26.6470175438597	7.04655775365589	0.0024932680371027	0.0136266422083203	0.00963283320939225	6279/6280	2
VSMCs_Ma	GO:0098883	BP	synapse pruning	2/95	15/18986	0.133333333333333	26.6470175438597	7.04655775365589	0.0024932680371027	0.0136266422083203	0.00963283320939225	712/713	2
VSMCs_Ma	GO:0006919	BP	activation of cysteine-type endopeptidase activity involved in apoptotic process	3/95	63/18986	0.0476190476190476	9.51679197994987	4.80165496233969	0.00387884952002881	0.0200339531492588	0.0141622364674516	6279/6280/7805	3
VSMCs_Ma	GO:0002902	BP	regulation of B cell apoptotic process	2/95	20/18986	0.1	19.9852631578947	6.02397797665017	0.00443884106661522	0.0221157409707875	0.0156338766966113	972/3586	2
VSMCs_Ma	GO:0045342	BP	MHC class II biosynthetic process	2/95	20/18986	0.1	19.9852631578947	6.02397797665017	0.00443884106661522	0.0221157409707875	0.0156338766966113	6556/3586	2
VSMCs_Ma	GO:0008360	BP	regulation of cell shape	4/95	140/18986	0.0285714285714286	5.71007518796992	3.96663184108558	0.00537035141128434	0.0258431788645463	0.0182688462643177	7940/2268/1436/6348	4
VSMCs_Ma	GO:0140895	BP	cell surface toll-like receptor signaling pathway	3/95	72/18986	0.0416666666666667	8.32719298245614	4.4172483308445	0.00564010501057402	0.0270095320045207	0.0190933549795876	929/388325/7128	3
VSMCs_Ma	GO:0042060	BP	wound healing	7/95	444/18986	0.0157657657657658	3.15082977714557	3.25206237247219	0.00690023702842457	0.0317346565433139	0.022433600938934	2069/6556/2207/2162/5265/3162/7128	7
VSMCs_Ma	GO:0051235	BP	maintenance of location	6/95	345/18986	0.0173913043478261	3.47569794050343	3.29088138496973	0.00773747718933575	0.0349337356854907	0.0246950675078161	6279/6280/3553/3586/6348/4481	6
VSMCs_Ma	GO:0071276	BP	cellular response to cadmium ion	2/95	27/18986	0.0740740740740741	14.8038986354776	5.08997395033996	0.00801597665567105	0.0358628615456666	0.0253518774764629	6556/3162	2
VSMCs_Ma	GO:0060586	BP	multicellular organismal-level iron ion homeostasis	2/95	28/18986	0.0714285714285714	14.2751879699248	4.98497591973089	0.00860466075168951	0.0378950796050969	0.0267884762593717	6556/3162	2
VSMCs_Ma	GO:0007204	BP	positive regulation of cytosolic calcium ion concentration	4/95	170/18986	0.0235294117647059	4.70241486068111	3.43863055805609	0.0105083271285873	0.0448764706162398	0.031723703452673	728/2357/27202/719	4
VSMCs_Ma	GO:0060603	BP	mammary gland duct morphogenesis	2/95	32/18986	0.0625	12.4907894736842	4.61332497191197	0.0111454991339373	0.0469082377246256	0.0331599834529991	1436/374	2
VSMCs_Ma	GO:0050806	BP	positive regulation of synaptic transmission	4/95	176/18986	0.0227272727272727	4.54210526315789	3.34782716323605	0.0118175280946663	0.0496084743208012	0.0350688123749895	7305/10288/6507/409	4
VSMCs_P	GO:0098813	BP	nuclear chromosome segregation	9/78	324/18986	0.0277777777777778	6.76139601139601	6.71816932235359	7.12528496605132e-06	0.0073940246732005	0.00630413646509962	81610/29893/9319/4085/891/990/9493/9232/64105	9
VSMCs_P	GO:0090068	BP	positive regulation of cell cycle process	8/78	274/18986	0.0291970802919708	7.10686880029946	6.53978652369166	1.66304921992559e-05	0.0073940246732005	0.00630413646509962	8877/81610/4085/891/990/9493/6241/2237	8
VSMCs_P	GO:0048146	BP	positive regulation of fibroblast proliferation	4/78	54/18986	0.0740740740740741	18.0303893637227	8.04920548709824	7.13204246464295e-05	0.0228938563115039	0.0195192741137596	7472/8877/891/990	4
VSMCs_P	GO:0000280	BP	nuclear division	9/78	451/18986	0.0199556541019956	4.85741088180113	5.32497633838221	9.50136190157666e-05	0.0254161430867176	0.0216697727579819	8877/29893/9319/54443/4085/891/9493/9232/64105	9
VSMCs_P	GO:0048333	BP	mesodermal cell differentiation	3/78	35/18986	0.0857142857142857	20.8637362637363	7.55455177498095	0.000397133087674606	0.0494059041754756	0.0421234139551522	22943/8091/3673	3
VSMCs_P	GO:0006270	BP	DNA replication initiation	3/78	38/18986	0.0789473684210526	19.2165991902834	7.21950162423928	0.000507360754038014	0.0494059041754756	0.0421234139551522	990/8318/55388	3
VSMCs_P	GO:0010631	BP	epithelial cell migration	4/78	97/18986	0.0412371134020619	10.0375363468147	5.73140695064603	0.000683767723192904	0.0494059041754756	0.0421234139551522	3037/55612/3673/54443	4
VSMCs_P	GO:0006048	BP	UDP-N-acetylglucosamine biosynthetic process	2/78	10/18986	0.2	48.6820512820513	9.68684609961079	0.000733969860881375	0.0494059041754756	0.0421234139551522	9945/64841	2
VSMCs_P	GO:0000727	BP	double-strand break repair via break-induced replication	2/78	12/18986	0.166666666666667	40.5683760683761	8.80621342828563	0.00107076509920557	0.0494059041754756	0.0421234139551522	51659/8318	2
VSMCs_P	GO:0007094	BP	mitotic spindle assembly checkpoint signaling	3/78	49/18986	0.0612244897959184	14.9026687598116	6.25850251701533	0.00107269906105582	0.0494059041754756	0.0421234139551522	9319/4085/891	3
VSMCs_P	GO:0030213	BP	hyaluronan biosynthetic process	2/78	13/18986	0.153846153846154	37.4477317554241	8.44313987565378	0.0012620822873486	0.0494059041754756	0.0421234139551522	3037/3036	2
VSMCs_P	GO:0046349	BP	amino sugar biosynthetic process	2/78	13/18986	0.153846153846154	37.4477317554241	8.44313987565378	0.0012620822873486	0.0494059041754756	0.0421234139551522	9945/64841	2
VSMCs_Me	GO:0007219	BP	Notch signaling pathway	8/82	187/18986	0.0427807486631016	9.90530846484935	8.06005061806002	1.45876881553635e-06	0.00197422976742862	0.00171579483161138	83714/441478/11156/80852/1004/51378/6909/8470	8
VSMCs_Me	GO:1903522	BP	regulation of blood circulation	9/82	267/18986	0.0337078651685393	7.80460400109619	7.3748388924587	2.24983449279615e-06	0.00197422976742862	0.00171579483161138	845/3274/1909/482/8912/6909/3270/151/55151	9
VSMCs_Me	GO:0006936	BP	muscle contraction	9/82	358/18986	0.0251396648044693	5.82075214606895	6.06468955318437	2.37808170479459e-05	0.00741133036945905	0.00644115621853121	845/80852/6328/1909/8912/6909/3270/151/55151	9
VSMCs_Me	GO:2000738	BP	positive regulation of stem cell differentiation	3/82	21/18986	0.142857142857143	33.0766550522648	9.68629452637417	9.76350931777526e-05	0.0190388431696618	0.0165465789490718	6939/221662/55553	3
VSMCs_Me	GO:0060037	BP	pharyngeal system development	3/82	31/18986	0.0967741935483871	22.4067663257278	7.8560708869284	0.000319859419240543	0.038457309783754	0.0334230870455298	653/1909/6909	3
VSMCs_Me	GO:0010644	BP	cell communication by electrical coupling	3/82	32/18986	0.09375	21.7065548780488	7.72089722266981	0.000351851914769978	0.038457309783754	0.0334230870455298	845/482/3270	3
VSMCs_Me	GO:0048265	BP	response to pain	3/82	37/18986	0.0810810810810811	18.7732366512854	7.12704679533543	0.000542683654788211	0.038457309783754	0.0334230870455298	6328/2701/7057	3
VSMCs_Me	GO:0016525	BP	negative regulation of angiogenesis	5/82	160/18986	0.03125	7.23551829268293	5.21661630409679	0.000645991521210994	0.038457309783754	0.0334230870455298	51378/56999/7057/3202/2828	5
VSMCs_Me	GO:0030198	BP	extracellular matrix organization	7/82	339/18986	0.0206489675516224	4.78099143823297	4.62632810507925	0.000656788572545031	0.038457309783754	0.0334230870455298	169611/6939/56999/59277/9507/133584/55151	7
VSMCs_Me	GO:0006816	BP	calcium ion transport	8/82	445/18986	0.0179775280898876	4.1624554672513	4.44603850686971	0.000669467555925951	0.038457309783754	0.0334230870455298	845/6345/773/2701/1909/8912/3270/55151	8
VSMCs_Me	GO:0048738	BP	cardiac muscle tissue development	6/82	252/18986	0.0238095238095238	5.51277584204413	4.74967776892528	0.00077704467838116	0.038457309783754	0.0334230870455298	653/1909/56999/6909/8470/55553	6
VSMCs_Me	GO:0034651	BP	cortisol biosynthetic process	2/82	10/18986	0.2	46.3073170731707	9.43846527716897	0.000810780890027863	0.038457309783754	0.0334230870455298	653/8912	2
VSMCs_Me	GO:2000766	BP	negative regulation of cytoplasmic translation	2/82	10/18986	0.2	46.3073170731707	9.43846527716897	0.000810780890027863	0.038457309783754	0.0334230870455298	23057/221662	2
VSMCs_Me	GO:0031589	BP	cell-substrate adhesion	7/82	361/18986	0.0193905817174515	4.48962907911628	4.4087969755553	0.00094913630150938	0.0422988146053559	0.0367617228149112	4059/482/56999/7057/59277/8874/133584	7
VSMCs_Me	GO:0071313	BP	cellular response to caffeine	2/82	11/18986	0.181818181818182	42.0975609756098	8.97959752153156	0.00098817743522484	0.0422988146053559	0.0367617228149112	845/55151	2
VSMCs_Me	GO:0003207	BP	cardiac chamber formation	2/82	12/18986	0.166666666666667	38.5894308943089	8.57851861582181	0.00118249092632611	0.0451642998205025	0.0392521040275352	1909/6909	2
VSMCs_Me	GO:1901016	BP	regulation of potassium ion transmembrane transporter activity	3/82	51/18986	0.0588235294117647	13.6197991391679	5.94347237587385	0.0013926276870693	0.0451642998205025	0.0392521040275352	845/7881/482	3
VSMCs_Me	GO:0061138	BP	morphogenesis of a branching epithelium	5/82	190/18986	0.0263157894736842	6.09306803594352	4.64685	0.00139341520505931	0.0451642998205025	0.0392521040275352	441478/1909/6909/3202/59277	5
VSMCs_T	GO:0046631	BP	alpha-beta T cell activation	24/91	196/18986	0.122448979591837	25.5474321596771	23.9730484368585	1.66726345822883e-27	2.45421181051283e-24	1.78309439322156e-24	916/4818/915/28638/969/917/64919/919/28639/3458/28755/3561/3702/864/7535/259197/30009/2625/114836/6775/8320/51348/6375/5588	24
VSMCs_T	GO:0050852	BP	T cell receptor signaling pathway	22/91	149/18986	0.147651006711409	30.8055	25.347577998467	4.32195815853914e-27	3.1809612046848e-24	2.3111102574083e-24	916/915/28638/917/919/3932/28639/8631/4068/28755/925/3702/7535/6967/926/387357/2625/50852/28526/7294/84174/6966	22
VSMCs_T	GO:0002449	BP	lymphocyte mediated immunity	24/91	386/18986	0.0621761658031088	12.972271252064	16.4917323151764	2.10240539001527e-20	3.43860081566942e-18	2.498296931293e-18	4818/914/3004/3820/924/5551/3824/3002/10225/4068/3560/925/3575/10125/259197/30009/2625/3821/114836/939/6375/6504/84174/959	24
VSMCs_T	GO:1903037	BP	regulation of leukocyte cell-cell adhesion	24/91	392/18986	0.0612244897959184	12.7737160798385	16.346422797124	3.01605257095512e-20	4.43962938444594e-18	3.225588854832e-18	916/6352/969/3932/8631/3458/3561/399/864/7535/3575/10125/30009/2625/923/54900/939/6375/29851/5588/201633/126259/6504/959	24
VSMCs_T	GO:0141061	BP	disruption of cell in another organism	10/91	124/18986	0.0806451612903226	16.8255937610776	12.2695754162781	4.02217527766164e-10	1.3456004565268e-08	9.77638775623020e-09	3001/4818/3004/2999/5551/3002/3458/10578/6375/115362	10
VSMCs_T	GO:0141060	BP	disruption of anatomical structure in another organism	10/91	127/18986	0.078740157480315	16.4281387903435	12.1062215117106	5.0948266496839e-10	1.63034452789885e-08	1.18451804944596e-08	3001/4818/3004/2999/5551/3002/3458/10578/6375/115362	10
VSMCs_T	GO:0070233	BP	negative regulation of T cell apoptotic process	5/91	25/18986	0.2	41.7274725274725	14.1409762672362	1.11490932002087e-07	2.07740065705155e-06	1.50932427600427e-06	6352/64919/3575/939/5588	5
VSMCs_T	GO:0032649	BP	regulation of type II interferon production	8/91	124/18986	0.0645161290322581	13.4604750088621	9.66060042687915	1.42428361753694e-07	2.58832775927701e-06	1.88053561457769e-06	916/914/10225/2625/114836/6375/7294/6504	8
VSMCs_T	GO:0050900	BP	leukocyte migration	12/91	404/18986	0.0297029702970297	6.1971493852682	7.32760758761003	5.07679913868172e-07	7.6356863664988e-06	5.54766686810839e-06	6352/969/3932/6846/7535/30009/2625/6375/8784/7852/2833/6504	12
VSMCs_T	GO:0002833	BP	positive regulation of response to biotic stimulus	11/91	416/18986	0.0264423076923077	5.51685333896872	6.46441533117676	4.80829629501606e-06	5.89817678855304e-05	4.28528862783888e-05	6352/3824/149628/4068/10125/259197/3821/114836/197358/7294/115362	11
VSMCs_T	GO:0006968	BP	cellular defense response	5/91	52/18986	0.0961538461538462	20.0612848689772	9.55179968475141	4.925349106896e-06	5.94271629946796e-05	4.31764856997958e-05	5551/4068/10578/3702/50852	5
VSMCs_T	GO:0051101	BP	regulation of DNA binding	4/91	73/18986	0.0547945205479452	11.4321842541021	6.19739270438855	0.000417547959679643	0.0031846144904064	0.0023137645325035	3001/3458/149628/2625	4
VSMCs_T	GO:0050921	BP	positive regulation of chemotaxis	5/91	145/18986	0.0344827586206897	7.19439181508147	5.19616875952172	0.000665607330563417	0.00471045187783341	0.00342235348103457	6352/6375/7852/2833/6504	5
VSMCs_T	GO:0043029	BP	T cell homeostasis	3/91	49/18986	0.0612244897959184	12.7737160798385	5.72675439636283	0.00167321258423808	0.0101356745843558	0.00736401986391983	3575/84636/27240	3
VSMCs_T	GO:0018108	BP	peptidyl-tyrosine phosphorylation	5/91	204/18986	0.0245098039215686	5.11366084895497	4.09944626184047	0.00300335344736017	0.0168096436293315	0.012212956183782	916/3932/3458/7535/8784	5
VSMCs_T	GO:0035821	BP	modulation of process of another organism	2/91	21/18986	0.0952380952380952	19.8702250130822	6.00431	0.00449688058450249	0.0225918369296508	0.0164139776319545	5551/3458	2
VSMCs_T	GO:0050766	BP	positive regulation of phagocytosis	3/91	73/18986	0.0410958904109589	8.57413819057655	4.49952834621881	0.00520043369516768	0.0256880483197545	0.0186635133673273	3458/3560/3561	3
VSMCs_T	GO:1990858	BP	cellular response to lectin	2/91	23/18986	0.0869565217391304	18.1423793597707	5.70865826817581	0.00538409208853715	0.0263301779213511	0.0191300491762677	3824/3821	2
VSMCs_T	GO:0006887	BP	exocytosis	6/91	360/18986	0.0166666666666667	3.47728937728938	3.29321996949072	0.00769962356850199	0.0349810058420831	0.025415261681605	4818/6352/3458/10125/94120/84958	6
VSMCs_T	GO:0050680	BP	negative regulation of epithelial cell proliferation	4/91	175/18986	0.0228571428571429	4.76885400313972	3.47596140449665	0.0100105382499307	0.0437255557979168	0.0317685674275483	864/2625/197358/2833	4
VSMCs_E	GO:0045446	BP	endothelial cell differentiation	10/84	125/18986	0.08	18.0819047619048	12.773208740657	1.94467260551452e-10	2.99868515770339e-07	2.47075772090108e-07	1003/54345/7075/3791/54538/64321/7122/5175/6781/4855	10
VSMCs_E	GO:0043114	BP	regulation of vascular permeability	7/84	50/18986	0.14	31.6433333333333	14.4633184818071	2.20299532335482e-09	1.13233959620438e-06	9.32987843961147e-07	1003/83483/7010/7122/10266/388125/624	7
VSMCs_E	GO:0001570	BP	vasculogenesis	8/84	86/18986	0.0930232558139535	21.0254706533776	12.4077238713924	4.18883820037961e-09	1.61479712624634e-06	1.33050729154163e-06	187/54345/7075/3791/64321/54922/10266/51162	8
VSMCs_E	GO:0098742	BP	cell-cell adhesion via plasma-membrane adhesion molecules	10/84	280/18986	0.0357142857142857	8.07227891156463	7.94765478440872	4.37878604970592e-07	7.48112318304125e-05	6.1640492060419e-05	1003/10205/54538/7122/5175/6401/51294/6403/1829/392617	10
VSMCs_E	GO:0001936	BP	regulation of endothelial cell proliferation	8/84	179/18986	0.0446927374301676	10.1016227720138	8.15598933549599	1.2638157287808e-06	0.000144681682881825	0.000119210042486424	187/2321/7075/3791/2324/7010/51162/5155	8
VSMCs_E	GO:2000351	BP	regulation of endothelial cell apoptotic process	5/84	64/18986	0.078125	17.6581101190476	8.89863228509211	9.33551854950976e-06	0.000654334981970184	0.000539137363122406	1003/641700/3791/7010/10266	5
VSMCs_E	GO:0045123	BP	cellular extravasation	5/84	75/18986	0.0666666666666667	15.068253968254	8.13775571193318	2.03429801809402e-05	0.00120649520919269	0.000994088140825702	83483/5175/6401/6403/119	5
VSMCs_E	GO:0035924	BP	cellular response to vascular endothelial growth factor stimulus	5/84	78/18986	0.0641025641025641	14.4887057387057	7.95766860953608	2.46258678562736e-05	0.00140641067534718	0.00115880789483518	2321/3791/2324/9289/10266	5
VSMCs_E	GO:0010543	BP	regulation of platelet activation	4/84	54/18986	0.0740740740740741	16.7425044091711	7.72259963168133	9.52648373966347e-05	0.00445146603835184	0.00366777220854029	4846/6403/22915/5155	4
VSMCs_E	GO:0051924	BP	regulation of calcium ion transport	7/84	258/18986	0.0271317829457364	6.13242894056848	5.53322285578836	0.000146611961622676	0.00627987902283797	0.00517428765142018	187/4846/27075/5031/6781/8614/5155	7
VSMCs_E	GO:0061484	BP	hematopoietic stem cell homeostasis	3/84	24/18986	0.125	28.2529761904762	8.90571004011887	0.000158112837821139	0.00641605252421569	0.00528648740305027	80177/51705/9289	3
VSMCs_E	GO:0070830	BP	bicellular tight junction assembly	4/84	71/18986	0.0563380281690141	12.7337357478203	6.60318354474752	0.000276449168762027	0.00957124925145747	0.00788620236637939	1003/7122/5175/10266	4
VSMCs_E	GO:0050878	BP	regulation of body fluid levels	8/84	381/18986	0.020997375328084	4.74590676165479	4.92374642265606	0.000282091683426008	0.00957124925145747	0.00788620236637939	187/4846/7450/6403/22915/8692/5155/90139	8
VSMCs_E	GO:0018108	BP	peptidyl-tyrosine phosphorylation	6/84	204/18986	0.0294117647058824	6.64775910364146	5.4064400826512	0.000289638280379575	0.00957124925145747	0.00788620236637939	2321/3791/2324/5175/8692/5155	6
VSMCs_E	GO:0045785	BP	positive regulation of cell adhesion	9/84	499/18986	0.0180360721442886	4.07658173489837	4.64276363311237	0.00035699472753493	0.0105893920886306	0.00872509813023215	3791/7010/5420/9289/6401/6403/3655/22915/5155	9
VSMCs_E	GO:0001701	BP	in utero embryonic development	8/84	403/18986	0.0198511166253102	4.48682500295404	4.71645641540471	0.000410374012212073	0.0106957269780803	0.00881271244627139	54345/7075/4846/64321/3714/51294/4188/5155	8
VSMCs_E	GO:0055074	BP	calcium ion homeostasis	7/84	329/18986	0.0212765957446809	4.80901722391084	4.64601966892991	0.000636522920366155	0.0144340932824207	0.0118929282489466	1003/187/3791/5031/6781/6358/8614	7
VSMCs_E	GO:0035633	BP	maintenance of blood-brain barrier	3/84	39/18986	0.0769230769230769	17.3864468864469	6.82869844859953	0.000680575778069571	0.0152093891272939	0.0125317309554534	1003/7122/5175	3
VSMCs_E	GO:0048865	BP	stem cell fate commitment	2/84	10/18986	0.2	45.2047619047619	9.3208986177014	0.000850585304220942	0.017724358636604	0.0146039326058987	54345/64321	2
VSMCs_E	GO:0042327	BP	positive regulation of phosphorylation	8/84	479/18986	0.0167014613778706	3.77492792524108	4.10055381623514	0.00126134811711277	0.0243124849573487	0.020032199702041	2321/3791/2324/7010/5175/29775/3655/5155	8
VSMCs_E	GO:0030728	BP	ovulation	2/84	16/18986	0.125	28.2529761904762	7.26994837759678	0.00222944971553879	0.0373675158843567	0.0307888536230586	4846/3625	2
VSMCs_E	GO:0033623	BP	regulation of integrin activation	2/84	17/18986	0.117647058823529	26.5910364145658	7.0368967945216	0.00251946665256072	0.0388501757824862	0.032010486838324	54922/6403	2
VSMCs_E	GO:0003014	BP	renal system process	4/84	132/18986	0.0303030303030303	6.84920634920635	4.49545051420133	0.00280355426414632	0.0423118451525978	0.0348627190246335	6781/8692/170392/5155	4
VSMCs_E	GO:0046683	BP	response to organophosphorus	4/84	135/18986	0.0296296296296296	6.69700176366843	4.42830072230274	0.00303986743525236	0.0443318953557622	0.0365271333841252	7010/3625/5031/6781	4
VSMCs_E	GO:0030048	BP	actin filament-based movement	4/84	140/18986	0.0285714285714286	6.4578231292517	4.3208077799649	0.00346340078469441	0.0484798967054328	0.0399448667645965	55930/6781/3781/1829	4
VSMCs_E	GO:0097154	BP	GABAergic neuron differentiation	2/84	20/18986	0.1	22.602380952381	6.44346998095148	0.00348967971313192	0.0484798967054328	0.0399448667645965	85358/26468	2
VSMCs_E	GO:0042060	BP	wound healing	7/84	444/18986	0.0157657657657658	3.56343843843844	3.64357029939599	0.0035161785739817	0.0484798967054328	0.0399448667645965	3791/4846/7450/6403/22915/4855/5155	7
VSMCs_E	GO:0031623	BP	receptor internalization	4/84	141/18986	0.0283687943262411	6.41202296521445	4.29993787105319	0.00355267725532679	0.0484798967054328	0.0399448667645965	187/10268/10266/6401	4
VSMCs_A	GO:0001936	BP	regulation of endothelial cell proliferation	9/89	179/18986	0.0502793296089385	10.7258803590484	8.97221245144301	1.60032015879641e-07	0.00023760637452142	0.000191365560351843	185/2252/9037/2255/348/7026/4192/10344/4804	9
VSMCs_A	GO:0006935	BP	chemotaxis	12/89	472/18986	0.0254237288135593	5.42353837364312	6.67874006601753	2.03155047673722e-06	0.000754516517434849	0.000607679303404482	6366/6363/185/2252/9037/2255/4192/10344/6355/1910/5919/9420	12
VSMCs_A	GO:0042311	BP	vasodilation	5/89	51/18986	0.0980392156862745	20.9142983035911	9.77285182619096	4.00457813938449e-06	0.00106772064641339	0.000859930463615195	10060/348/3764/1910/150	5
VSMCs_A	GO:0031069	BP	hair follicle morphogenesis	4/89	33/18986	0.121212121212121	25.8576779026217	9.80804427023325	1.66378957166807e-05	0.00226280602220325	0.00182243907924875	2252/2255/10468/4804	4
VSMCs_A	GO:0007620	BP	copulation	3/89	19/18986	0.157894736842105	33.6830277942046	9.78145889418726	9.13832532816574e-05	0.00680919772513501	0.00548405294614472	1268/552/1910	3
VSMCs_A	GO:0045444	BP	fat cell differentiation	7/89	251/18986	0.0278884462151394	5.94932629034424	5.41701415836222	0.000177926170626944	0.0112948608756275	0.00909675670492462	79689/221395/2167/2255/3764/5919/64641	7
VSMCs_A	GO:0007189	BP	adenylate cyclase-activating G protein-coupled receptor signaling pathway	6/89	184/18986	0.0326086956521739	6.95627747923791	5.57167379009281	0.000227918100815354	0.0130425169117229	0.0105042996520501	221395/1268/5731/23284/5577/150	6
VSMCs_A	GO:0070588	BP	calcium ion transmembrane transport	8/89	348/18986	0.0229885057471264	4.90404236084205	5.04438658588055	0.000228427433319271	0.0130425169117229	0.0105042996520501	6366/6363/7070/3764/28954/1910/7225/150	8
VSMCs_A	GO:0001659	BP	temperature homeostasis	6/89	185/18986	0.0324324324324324	6.91867597935014	5.55167235110148	0.000234680970773169	0.0130425169117229	0.0105042996520501	1268/2167/11096/1910/10644/64641	6
VSMCs_A	GO:0034695	BP	response to prostaglandin E	3/89	29/18986	0.103448275862069	22.0681906237892	7.79193472350532	0.000333109304640663	0.0161482306090576	0.0130056073008029	6366/6363/5731	3
VSMCs_A	GO:0007588	BP	excretion	3/89	30/18986	0.1	21.3325842696629	7.64863137780567	0.000368870003398893	0.0174844381611075	0.014081774164842	185/4192/1910	3
VSMCs_A	GO:0006874	BP	intracellular calcium ion homeostasis	7/89	304/18986	0.0230263157894737	4.91210821998817	4.71888985596795	0.000565434869971686	0.0231937034163386	0.0186799535990646	6366/1268/6363/348/7070/6355/7225	7
VSMCs_A	GO:0040013	BP	negative regulation of locomotion	8/89	416/18986	0.0192307692307692	4.10242005185825	4.3908154600476	0.000745983484904746	0.0274341857465832	0.0220951914222241	6366/8519/9037/348/7070/7026/114757/4804	8
VSMCs_A	GO:0097113	BP	AMPA glutamate receptor clustering	2/89	10/18986	0.2	42.6651685393258	9.04429417144921	0.000954163560576925	0.030066229921943	0.0242150108483781	91851/348	2
VSMCs_A	GO:1905918	BP	regulation of CoA-transferase activity	2/89	10/18986	0.2	42.6651685393258	9.04429417144921	0.000954163560576925	0.030066229921943	0.0242150108483781	185/348	2
VSMCs_A	GO:0070098	BP	chemokine-mediated signaling pathway	4/89	93/18986	0.043010752688172	9.17530506222061	5.4237398686083	0.000958510846081635	0.030066229921943	0.0242150108483781	6366/6363/10344/6355	4
VSMCs_A	GO:0033555	BP	multicellular organismal response to stress	4/89	97/18986	0.0412371134020619	8.79694196687131	5.2833521442893	0.00112141424814273	0.0319015788287749	0.0256931806689666	348/4192/1910/150	4
VSMCs_A	GO:0002604	BP	regulation of dendritic cell antigen processing and presentation	2/89	11/18986	0.181818181818182	38.7865168539326	8.60292592582361	0.00116264675307653	0.0319015788287749	0.0256931806689666	6366/6363	2
VSMCs_A	GO:0021700	BP	developmental maturation	7/89	350/18986	0.02	4.26651685393258	4.23298224770012	0.00128709668799514	0.0319015788287749	0.0256931806689666	6366/6363/163175/91851/2252/81792/1910	7
VSMCs_A	GO:0097028	BP	dendritic cell differentiation	3/89	46/18986	0.0652173913043478	13.9125549584758	6.01734599556875	0.0013065411444323	0.0319015788287749	0.0256931806689666	55365/28959/6363	3
VSMCs_A	GO:0010518	BP	positive regulation of phospholipase activity	2/89	12/18986	0.166666666666667	35.5543071161049	8.2170747236018	0.00139092678437696	0.0319015788287749	0.0256931806689666	185/395	2
VSMCs_A	GO:0035812	BP	renal sodium excretion	2/89	12/18986	0.166666666666667	35.5543071161049	8.2170747236018	0.00139092678437696	0.0319015788287749	0.0256931806689666	185/1910	2
VSMCs_A	GO:2000668	BP	regulation of dendritic cell apoptotic process	2/89	12/18986	0.166666666666667	35.5543071161049	8.2170747236018	0.00139092678437696	0.0319015788287749	0.0256931806689666	6366/6363	2
VSMCs_A	GO:0071900	BP	regulation of protein serine/threonine kinase activity	6/89	262/18986	0.0229007633587786	4.88532464190754	4.34592787494452	0.00145648207315109	0.0325150383563161	0.0261872542243482	6363/56892/348/7070/7026/150	6
VSMCs_A	GO:0006936	BP	muscle contraction	7/89	358/18986	0.0195530726256983	4.17117569518549	4.15702441755912	0.00146504620059672	0.0325150383563161	0.0261872542243482	6752/10060/3764/28954/6330/1910/150	7
VSMCs_A	GO:1901888	BP	regulation of cell junction assembly	6/89	268/18986	0.0223880597014925	4.77595170216334	4.27236136135062	0.00163377235697128	0.0336115202064967	0.0270703486451021	64084/84525/7070/8825/11178/395	6
VSMCs_A	GO:0033604	BP	negative regulation of catecholamine secretion	2/89	13/18986	0.153846153846154	32.819360414866	7.87587820005859	0.00163881767532849	0.0336115202064967	0.0270703486451021	1268/150	2
VSMCs_A	GO:0051124	BP	synaptic assembly at neuromuscular junction	2/89	13/18986	0.153846153846154	32.819360414866	7.87587820005859	0.00163881767532849	0.0336115202064967	0.0270703486451021	3764/8825	2
VSMCs_A	GO:0060976	BP	coronary vasculature development	3/89	50/18986	0.06	12.7995505617978	5.73337327636098	0.00166435073259413	0.0338100963106978	0.0272302796550738	10060/3764/2719	3
VSMCs_A	GO:0019730	BP	antimicrobial humoral response	5/89	185/18986	0.027027027027027	5.76556331612511	4.47006157996509	0.00178353473902842	0.0355540149378282	0.0286348125341306	6366/6363/10344/6355/5919	5
VSMCs_A	GO:0031345	BP	negative regulation of cell projection organization	5/89	188/18986	0.0265957446808511	5.67355964618695	4.41951654688944	0.00191355197467824	0.0364429139463275	0.0293507220176211	6366/9037/348/7070/7025	5
VSMCs_A	GO:0010721	BP	negative regulation of cell development	6/89	281/18986	0.0213523131672598	4.55500019992803	4.12019533161395	0.00207395729519009	0.0391482381472607	0.0315295603702862	55365/28959/9037/7070/4192/1910	6
VSMCs_A	GO:0002043	BP	blood vessel endothelial cell proliferation involved in sprouting angiogenesis	3/89	55/18986	0.0545454545454545	11.6359550561798	5.42094415112414	0.00219052483203208	0.0396357401338643	0.0319221891077388	185/9037/4804	3
VSMCs_A	GO:0001768	BP	establishment of T cell polarity	2/89	15/18986	0.133333333333333	28.4434456928839	7.29697786471284	0.0021926944846676	0.0396357401338643	0.0319221891077388	6366/6363	2
VSMCs_A	GO:0034374	BP	low-density lipoprotein particle remodeling	2/89	16/18986	0.125	26.6657303370787	7.04829098425181	0.00249831478694857	0.0426312435244903	0.03433473458779	185/348	2
VSMCs_A	GO:0051044	BP	positive regulation of membrane protein ectodomain proteolysis	2/89	17/18986	0.117647058823529	25.0971579643093	6.82137522532268	0.0028228147015068	0.0466749128551472	0.0375914613860391	348/150	2
VSMCs_A	GO:0022612	BP	gland morphogenesis	4/89	127/18986	0.031496062992126	6.71892417942139	4.43772863213409	0.00300741725584181	0.0485971288387164	0.0391395929946876	2252/2255/4192/9420	4
VSMCs_F	GO:0062023	CC	collagen-containing extracellular matrix	36/99	430/19960	0.0837209302325581	16.8794926004228	23.5020723055106	8.47879384411385e-35	1.12767958126714e-32	1.00853021514196e-32	4060/2199/3908/2192/6423/1634/151887/4147/1311/5270/4653/183/127435/4313/5176/25878/5118/64093/7148/1306/27286/1293/4015/25890/1277/8076/2200/22795/1281/1289/6387/1286/10631/1278/1805/284297	36
VSMCs_F	GO:0005581	CC	collagen trimer	9/99	86/19960	0.104651162790698	21.0993657505285	13.1878915391901	4.20694125203684e-10	1.865077288403e-08	1.66801530343917e-08	4060/1306/1293/4015/1277/1281/1289/1286/1278	9
VSMCs_F	GO:0005788	CC	endoplasmic reticulum lumen	12/99	314/19960	0.0382165605095541	7.70507624010809	8.45508358369492	5.07380122551253e-08	9.64022232847381e-07	8.62164719523182e-07	80310/718/1306/1293/1277/2200/23127/1281/1289/1286/8542/1278	12
VSMCs_F	GO:0031594	CC	neuromuscular junction	5/99	78/19960	0.0641025641025641	12.9241129241129	7.44954550823177	4.29716261430971e-05	0.00071440328462899	0.000638920230811839	3908/2149/5270/288/10631	5
VSMCs_F	GO:0033268	CC	node of Ranvier	2/99	20/19960	0.1	20.1616161616162	6.05300437500619	0.00436541310340208	0.0414714244823198	0.0370896000514613	4653/288	2
VSMCs	GO:0032432	CC	actin filament bundle	14/93	95/19960	0.147368421052632	31.6287492925863	20.4734719788225	1.23419129138028e-17	2.43135684401915e-15	1.72786780793239e-15	10580/11346/54751/4628/22998/87/27295/2316/4026/5358/23022/4638/9260/4627	14
VSMCs	GO:0062023	CC	collagen-containing extracellular matrix	21/93	430/19960	0.0488372093023256	10.4816204051013	13.5991069109664	5.46963167303448e-16	5.38758719793897e-14	3.82874217112414e-14	1191/10875/4052/64094/6649/4239/4240/7373/633/10516/4856/10085/11117/439921/1012/4054/2335/5549/4969/4256/6678	21
VSMCs	GO:0005925	CC	focal adhesion	19/93	424/19960	0.044811320754717	9.6175694867113	12.2714142349944	7.50619639974295e-14	2.46453448458227e-12	1.75144582660669e-12	8516/10580/6840/54751/87/7145/2316/4026/22801/23022/1264/1012/9260/2273/1465/2697/4627/6237/3315	19
VSMCs	GO:0031091	CC	platelet alpha granule	6/93	91/19960	0.0659340659340659	14.1510102800425	8.6027346229872	4.21334623734692e-06	5.92878006255245e-05	4.21334623734692e-05	5099/1191/87/2621/2335/6678	6
VSMCs	GO:0008305	CC	integrin complex	4/93	31/19960	0.129032258064516	27.6933749566424	10.1762155556894	1.26188244208458e-05	0.000155369275681663	0.0001104147136824	8516/8515/22801/11117	4
VSMCs	GO:0032154	CC	cleavage furrow	4/93	54/19960	0.0740740740740741	15.8980485862206	7.50030602680201	0.000116861297336236	0.00127898197640214	0.000908921201504059	6840/4628/4638/4627	4
VSMCs	GO:0005796	CC	Golgi lumen	5/93	106/19960	0.0471698113207547	10.1237573544329	6.44387886955309	0.000137778937802677	0.00142250152719887	0.00101091479090275	6649/633/2621/5549/4969	5
VSMCs	GO:0098636	CC	protein complex involved in cell adhesion	4/93	58/19960	0.0689655172413793	14.8016314423433	7.20179540122991	0.000154563749141109	0.00144995517051421	0.00103042499427406	8516/8515/22801/11117	4
VSMCs	GO:0097440	CC	apical dendrite	2/93	17/19960	0.117647058823529	25.2498418722328	6.84357205976179	0.00279078371536431	0.0177349803847345	0.0126035393597098	1191/2316	2
VSMCs_O	GO:0070821	CC	tertiary granule membrane	7/97	73/19960	0.0958904109589041	19.7316763169044	11.204339832186	6.44575761229373e-08	6.75044102417242e-06	5.07023256749792e-06	8673/3689/1536/3903/2207/3684/963	7
VSMCs_O	GO:0005819	CC	spindle	12/97	434/19960	0.0276497695852535	5.68958145280061	6.90247974117882	1.28905059657993e-06	6.18744286358368e-05	4.64736662451186e-05	10460/822/4064/3832/983/1063/79801/9928/3161/701/259266/51203	12
VSMCs_O	GO:0009897	CC	external side of plasma membrane	11/97	407/19960	0.027027027027027	5.56143772638618	6.49718285431467	4.5743176743336e-06	0.000146378165578675	0.000109944126558544	8792/6768/3689/2209/3676/7124/1230/929/2207/3684/8832	11
VSMCs_O	GO:0030496	CC	midbody	7/97	207/19960	0.0338164251207729	6.95851387021266	6.02198168603053	6.80205746698276e-05	0.000870663355773793	0.000653952191562553	55165/822/983/1063/79801/9928/259266	7
VSMCs_O	GO:0000940	CC	outer kinetochore	3/97	20/19960	0.15	30.8659793814433	9.33817517688776	0.000119445305977851	0.00134902933810278	0.00101325120241273	57082/1063/701	3
VSMCs_O	GO:0098636	CC	protein complex involved in cell adhesion	4/97	58/19960	0.0689655172413793	14.1912548880199	7.03047361704647	0.000181844525189252	0.00193967493535202	0.00145688303806594	3689/3676/84034/3684	4
VSMCs_O	GO:0030055	CC	cell-substrate junction	8/97	434/19960	0.0184331797235023	3.79305430186707	4.11102801575958	0.00125216667097157	0.00961664003306164	0.00722302458623599	3689/5880/83706/3936/3055/3676/64098/54518	8
VSMCs_Ma	GO:0042613	CC	MHC class II protein complex	11/97	17/19960	0.647058823529412	133.147362037599	38.0908399087128	2.40178507707859e-22	3.09830274943138e-20	1.82030026894377e-20	3122/972/3119/3113/3117/3118/3109/3123/3127/3115/3108	11
VSMCs_Ma	GO:0030666	CC	endocytic vesicle membrane	19/97	207/19960	0.0917874396135266	18.8873947905772	18.0779244935801	2.97257518445899e-19	1.27820732931737e-17	7.5096636238964e-18	2069/26253/9332/6556/3122/972/3119/3113/3117/3118/3123/1441/3127/3115/23166/219972/4481/374/409	19
VSMCs_Ma	GO:0098553	CC	lumenal side of endoplasmic reticulum membrane	9/97	35/19960	0.257142857142857	52.9131075110457	21.4805164373906	6.57826621779342e-14	1.62416760869593e-12	9.54223319674475e-13	3122/972/3119/3113/3117/3118/3123/3127/3115	9
VSMCs_Ma	GO:0005581	CC	collagen trimer	4/97	86/19960	0.0465116279069767	9.57084631982738	5.5662553533076	0.000820479867950105	0.00278531323593588	0.00163641414106392	2219/712/713/4481	4
VSMCs_Ma	GO:0062023	CC	collagen-containing extracellular matrix	8/97	430/19960	0.0186046511627907	3.82833852793095	4.14330906946034	0.00118055998117949	0.00380730593930384	0.00223685049065587	6279/1520/6280/2219/2162/5265/712/713	8
VSMCs_Ma	GO:0034362	CC	low-density lipoprotein particle	2/97	15/19960	0.133333333333333	27.4364261168385	7.15754665516254	0.00235519774444739	0.00723382164365984	0.00424998089223589	7941/4481	2
VSMCs_Ma	GO:0001726	CC	ruffle	4/97	185/19960	0.0216216216216216	4.44915018110894	3.29361292013338	0.0126866721314748	0.0340954313533385	0.0200315875760128	199/64092/2268/388325	4
VSMCs_Me	GO:0016528	CC	sarcoplasm	8/86	97/19960	0.0824742268041237	19.1416926396548	11.7819512805794	9.01550777616037e-09	1.41543472085718e-06	1.20523103954986e-06	845/6345/6328/51655/7057/3270/6517/55151	8
VSMCs_Me	GO:0062023	CC	collagen-containing extracellular matrix	9/86	430/19960	0.0209302325581395	4.85776095186587	5.31978880222397	9.76038189449099e-05	0.00306475991487017	0.00260961789600075	80760/4059/51378/56999/7057/869/59277/9507/133584	9
VSMCs_Me	GO:1902495	CC	transmembrane transporter complex	8/86	499/19960	0.0160320641282565	3.72093023255814	4.04912397995171	0.00138951073085449	0.0363588641240259	0.0309592741786878	845/7881/6328/773/84701/482/8912/56901	8
VSMCs_T	GO:0042101	CC	T cell receptor complex	16/91	150/19960	0.106666666666667	23.396336996337	18.6329863491561	7.35140584577187e-18	5.21949815049803e-16	4.41084350746312e-16	916/915/28638/917/919/28639/8631/28755/925/7535/6967/926/50852/923/28526/6966	16
VSMCs_T	GO:0009897	CC	external side of plasma membrane	20/91	407/19960	0.0491400491400491	10.7784107784108	13.4884132237963	1.68496049988045e-15	5.98160977457561e-14	5.05488149964136e-14	916/914/915/969/917/3824/3560/3561/925/6967/3575/3821/114836/939/8784/7852/2833/6504/959/6966	20
VSMCs_T	GO:0044194	CC	cytolytic granule	5/91	14/19960	0.357142857142857	78.3359497645212	19.5893314408507	3.41582307108326e-09	4.04205730078186e-08	3.41582307108326e-08	4818/2999/5551/3002/10578	5
VSMCs_T	GO:0034451	CC	centriolar satellite	4/91	127/19960	0.031496062992126	6.90836722332785	4.52040363128545	0.00272621654116574	0.0276516249175382	0.0233675703528492	84636/50852/197358/5588	4
VSMCs_T	GO:0030669	CC	clathrin-coated endocytic vesicle membrane	3/91	75/19960	0.04	8.77362637362637	4.56450384817488	0.00488455461328013	0.0433504221928611	0.0366341595996009	915/917/3575	3
VSMCs_E	GO:0045121	CC	membrane raft	10/89	293/19960	0.0341296928327645	7.65425470721325	7.67924816309957	7.29101652928955e-07	5.15788736536747e-05	4.12304411477732e-05	3791/83483/4846/7010/5420/5175/9289/6401/8692/119	10
VSMCs_E	GO:0009897	CC	external side of plasma membrane	10/89	407/19960	0.0245700245700246	5.51031112828866	6.15249878239061	1.34832642897256e-05	0.000597758050177835	0.000477827962548171	1003/3791/161198/3563/5175/6401/8547/6403/3655/8692	10
VSMCs_E	GO:0031091	CC	platelet alpha granule	5/89	91/19960	0.0549450549450549	12.3225089517224	7.24485828439643	5.41137306474768e-05	0.0017992815440286	0.0014382859987882	5175/7450/6403/22915/5155	5
VSMCs_E	GO:0097648	CC	G protein-coupled receptor complex	2/89	11/19960	0.181818181818182	40.7763023493361	8.83109824547952	0.00105335678453716	0.0233494087239071	0.018664743024255	10268/10266	2
VSMCs_E	GO:0062023	CC	collagen-containing extracellular matrix	7/89	430/19960	0.0162790697674419	3.6509014894173	3.71904322495305	0.00310101135094455	0.0403970727683233	0.0322920803292493	161198/7450/64856/8547/51162/22915/5155	7
VSMCs_A	GO:0062023	CC	collagen-containing extracellular matrix	10/91	430/19960	0.0232558139534884	5.10094556606185	5.81793937216699	2.63062493590962e-05	0.00426161239617359	0.00379363806546966	84570/2255/348/11096/50509/4192/1690/2719/7045/5919	10
VSMCs_F	GO:0005201	MF	extracellular matrix structural constituent	25/95	166/18737	0.150602409638554	29.7035510462904	26.5170994439977	2.45028626815541e-30	5.43963551530501e-28	4.53947771784581e-28	4060/2199/3908/2192/1634/4147/1311/127435/25878/5118/7148/1306/27286/1293/25890/1277/8076/2200/22795/1281/1289/1286/10631/1278/1805	25
VSMCs_F	GO:0008201	MF	heparin binding	14/95	176/18737	0.0795454545454545	15.6888755980861	13.9764923448163	2.60651917740606e-13	2.89323628692073e-11	2.41445986959719e-11	3075/9353/151887/1311/5270/26577/5118/64093/56925/7148/2200/1289/10631/8840	14
VSMCs_F	GO:0005178	MF	integrin binding	13/95	161/18737	0.0807453416149068	15.9255312193527	13.5775253931627	1.62070517964812e-12	7.66570845185333e-11	6.39717727608434e-11	2192/6423/1311/7148/2191/3479/79987/2200/1281/9358/1289/6387/8840	13
VSMCs_F	GO:0001968	MF	fibronectin binding	8/95	30/18737	0.266666666666667	52.5950877192982	20.1892831558275	1.72651091257958e-12	7.66570845185333e-11	6.39717727608434e-11	2192/6423/151887/4653/4313/1513/3489/284297	8
VSMCs_F	GO:0005518	MF	collagen binding	9/95	69/18737	0.130434782608696	25.7258581235698	14.6886205505177	6.63386462356862e-11	2.45452991072039e-09	2.04835118201417e-09	4060/1311/127435/26577/5118/1513/7148/4015/22795	9
VSMCs_F	GO:0061134	MF	peptidase regulator activity	13/95	235/18737	0.0553191489361702	10.9106830907055	10.9139553231164	1.91652264412235e-10	5.31835033743953e-09	4.43826296533597e-09	2192/6423/5918/5270/183/5176/26577/5118/1513/56925/718/221476/1293	13
VSMCs_F	GO:0140359	MF	ABC-type transporter activity	4/95	48/18737	0.0833333333333333	16.4359649122807	7.64390637542778	0.000101706031303	0.00125437438607033	0.00104679891867415	23460/10350/10351/10349	4
VSMCs_F	GO:0005319	MF	lipid transporter activity	6/95	178/18737	0.0337078651685393	6.64825547013601	5.40506643762399	0.000291773172155078	0.00308445924849653	0.00257403901249592	23460/10350/10351/10349/80833/347	6
VSMCs_F	GO:0002020	MF	protease binding	5/95	136/18737	0.0367647058823529	7.25116099071207	5.2229513583498	0.000642650022928042	0.00620296978652284	0.00517649446385974	1311/2191/1277/1281/1278	5
VSMCs_F	GO:0005161	MF	platelet-derived growth factor receptor binding	2/95	14/18737	0.142857142857143	28.1759398496241	7.26130805089351	0.00222472595145482	0.0170306607318265	0.0142124053523066	80310/5156	2
VSMCs_F	GO:0005179	MF	hormone activity	4/95	132/18737	0.0303030303030303	5.97671451355662	4.09608392648801	0.00456984755674422	0.0327260050837812	0.0273104641761284	183/3479/2200/5744	4
VSMCs	GO:0003779	MF	actin binding	20/90	441/18737	0.0453514739229025	9.44167296548249	12.4630675948082	1.98776129743814e-14	5.42658834200613e-12	4.79155091698247e-12	10580/11346/4629/6840/4628/22998/87/7145/27295/25802/7169/2316/3778/5358/23022/4638/1264/9260/4627/11034	20
VSMCs	GO:0005201	MF	extracellular matrix structural constituent	14/90	166/18737	0.0843373493975904	17.5580990629183	14.8868250213178	5.32020971184733e-14	7.2620862566716e-12	6.41225275796336e-12	10875/4052/4239/4240/7373/633/10516/10085/11117/2335/5549/4969/4256/6678	14
VSMCs	GO:0005178	MF	integrin binding	11/90	161/18737	0.0683229813664596	14.2240855762595	11.7073255736153	3.09950329717765e-10	2.82054800043166e-08	2.49047808790766e-08	8516/8515/87/4240/10516/4856/22801/10085/11117/2335/4627	11
VSMCs	GO:0005518	MF	collagen binding	5/90	69/18737	0.072463768115942	15.0861513687601	8.14372703590303	2.01597938276899e-05	0.00110072474299187	0.000971914270850733	8515/7373/22801/2335/6678	5
VSMCs	GO:0005539	MF	glycosaminoglycan binding	7/90	246/18737	0.0284552845528455	5.92407407407407	5.40091248241071	0.000182717389274987	0.0055424274746746	0.00489383416888561	26032/64094/6649/633/4856/2335/5549	7
VSMCs	GO:0050840	MF	extracellular matrix binding	4/90	65/18737	0.0615384615384615	12.8116239316239	6.62713897694572	0.000269426977095509	0.00735535647470739	0.00649460818472332	4052/64094/633/6678	4
VSMCs	GO:0000146	MF	microfilament motor activity	3/90	38/18737	0.0789473684210526	16.4359649122807	6.6171594294693	0.000800498729930162	0.0168104733285334	0.0148432558019439	4629/4628/4627	3
VSMCs	GO:0030553	MF	cGMP binding	2/90	15/18737	0.133333333333333	27.7585185185185	7.20255830100735	0.00230025234298372	0.0330509941912924	0.0291832568722034	5592/8654	2
VSMCs	GO:0005516	MF	calmodulin binding	5/90	206/18737	0.0242718446601942	5.05312837108954	4.06377588940874	0.00315778258821085	0.0431037323290781	0.0380595901421202	4629/4628/4638/1264/4627	5
VSMCs	GO:0005507	MF	copper ion binding	3/90	63/18737	0.0476190476190476	9.91375661375661	4.92342784305423	0.0034562255630855	0.0449309323201115	0.0396729651101043	6649/5066/8639	3
VSMCs_O	GO:0043274	MF	phospholipase binding	4/96	23/18737	0.173913043478261	33.9438405797101	11.3447331593999	5.31722403934858e-06	0.00144096771466346	0.00122016299008209	6850/4001/7454/695	4
VSMCs_O	GO:0001851	MF	complement component C3b binding	3/96	11/18737	0.272727272727273	53.2301136363636	12.4346697649779	2.08749588507486e-05	0.00282855692427643	0.0023951268576122	3689/11326/3684	3
VSMCs_O	GO:0042169	MF	SH2 domain binding	4/96	41/18737	0.0975609756097561	19.0416666666667	8.29915136268422	5.66639764917372e-05	0.00511864587642026	0.00433429714919253	6850/7462/79801/5777	4
VSMCs_O	GO:0005178	MF	integrin binding	6/96	161/18737	0.0372670807453416	7.2736801242236	5.73718244091272	0.000179640899541472	0.00973653675514776	0.00824457181053491	6850/3689/83706/3936/3676/3684	6
VSMCs_O	GO:0038024	MF	cargo receptor activity	4/96	65/18737	0.0615384615384615	12.0108974358974	6.38150962238731	0.000344870689527567	0.013351422408853	0.0113055353860165	3689/4481/3161/3684	4
VSMCs_O	GO:0005096	MF	GTPase activator activity	7/96	272/18737	0.0257352941176471	5.02293964460784	4.79615008755405	0.0004989528063099	0.0169020263137479	0.0143120673388892	3071/393/1794/257106/55803/93663/5996	7
VSMCs_O	GO:0008017	MF	microtubule binding	7/96	280/18737	0.025	4.87942708333333	4.69359383879667	0.000592636733135434	0.017844950519967	0.0151105038390087	283431/3832/57082/1063/51512/9928/51203	7
VSMCs_O	GO:0001540	MF	amyloid-beta binding	4/96	83/18737	0.0481927710843374	9.40612449799197	5.5079289565683	0.000872556808473543	0.0210749651682574	0.0178455715932419	3689/54209/4481/3684	4
VSMCs_O	GO:0019864	MF	IgG binding	2/96	11/18737	0.181818181818182	35.4867424242424	8.21042160277334	0.00138645124069747	0.0289021758637702	0.0244733903216233	2209/2207	2
VSMCs_O	GO:0004715	MF	non-membrane spanning protein tyrosine kinase activity	3/96	45/18737	0.0666666666666667	13.0118055555556	5.78930081334435	0.00158244608829193	0.0306316349947938	0.0259378381389204	6850/3055/695	3
VSMCs_O	GO:0001784	MF	phosphotyrosine residue binding	3/96	47/18737	0.0638297872340425	12.4581117021277	5.64412706271112	0.00179495165877015	0.0324287933017807	0.0274596113411854	6850/3055/5777	3
VSMCs_O	GO:0019763	MF	immunoglobulin receptor activity	2/96	14/18737	0.142857142857143	27.8824404761905	7.2207855020388	0.00227109161174476	0.038168383674466	0.0323197034027329	2209/2207	2
VSMCs_O	GO:1901981	MF	phosphatidylinositol phosphate binding	5/96	181/18737	0.0276243093922652	5.39163213627993	4.26051905577226	0.00239432665116576	0.038168383674466	0.0323197034027329	29887/4689/822/55803/695	5
VSMCs_O	GO:0030169	MF	low-density lipoprotein particle binding	2/96	17/18737	0.117647058823529	22.9620098039216	6.50104349565362	0.00336038122194976	0.049104414827944	0.0415799667216616	54209/4481	2
VSMCs_Ma	GO:0140375	MF	immune receptor activity	20/95	154/18737	0.12987012987013	25.6144907723855	21.8951181025218	5.63714428540269e-23	1.44310893706309e-20	1.10962734881084e-20	728/3122/2207/972/3119/3113/3117/2357/353514/1378/2214/27202/10288/3118/2212/3123/1441/9103/719/7850	20
VSMCs_Ma	GO:0023023	MF	MHC protein complex binding	12/95	37/18737	0.324324324324324	63.9669985775249	27.3682507925989	2.34611753995458e-19	3.00303045114186e-17	2.3090735787974e-17	3122/972/3119/3113/3117/10288/3118/3109/3123/3127/3115/3108	12
VSMCs_Ma	GO:0042605	MF	peptide antigen binding	10/95	47/18737	0.212765957446809	41.9641657334826	20.0725423329371	3.06230222332121e-14	1.95987342292557e-12	1.50697504147649e-12	3122/3119/3113/3117/3118/3109/3123/3127/3115/3108	10
VSMCs_Ma	GO:0050786	MF	RAGE receptor binding	4/95	11/18737	0.363636363636364	71.7205741626794	16.7484106494798	1.99132417869613e-07	5.0977898974621e-06	3.91976443595976e-06	6279/6280/6283/2357	4
VSMCs_Ma	GO:0005044	MF	scavenger receptor activity	4/95	27/18737	0.148148148148148	29.2194931773879	10.4748590444888	9.95165821967641e-06	0.000181973178874083	0.000139921811058608	9332/58191/23166/4481	4
VSMCs_Ma	GO:0005125	MF	cytokine activity	6/95	238/18737	0.0252100840336134	4.97222467934542	4.40252820893462	0.00133676976550576	0.0144853518381404	0.0111379966847543	58191/3576/3553/3586/6348/374	6
VSMCs_Ma	GO:0001851	MF	complement component C3b binding	2/95	11/18737	0.181818181818182	35.8602870813397	8.2557927492781	0.00135800173482566	0.0144853518381404	0.0111379966847543	1378/11326	2
VSMCs_Ma	GO:0001784	MF	phosphotyrosine residue binding	3/95	47/18737	0.0638297872340425	12.5892497200448	5.67876097187154	0.00174190575675108	0.017837114949131	0.0137152158531559	6503/64092/2268	3
VSMCs_Ma	GO:0030169	MF	low-density lipoprotein particle binding	2/95	17/18737	0.117647058823529	23.2037151702786	6.53809423292605	0.00329212599264486	0.0267406065715361	0.0205612394279492	23166/4481	2
VSMCs_Ma	GO:0036041	MF	long-chain fatty acid binding	2/95	17/18737	0.117647058823529	23.2037151702786	6.53809423292605	0.00329212599264486	0.0267406065715361	0.0205612394279492	6279/6280	2
VSMCs_Ma	GO:0030297	MF	transmembrane receptor protein tyrosine kinase activator activity	2/95	18/18737	0.111111111111111	21.9146198830409	6.33722163077404	0.00369145463367709	0.0277944819476864	0.0213715794581305	2069/374	2
VSMCs_P	GO:0003688	MF	DNA replication origin binding	3/84	16/18737	0.1875	41.8236607142857	10.9625390246529	4.6667018167644e-05	0.0117134215600786	0.011150961183216	990/8318/55388	3
VSMCs_Me	GO:0043236	MF	laminin binding	3/87	29/18737	0.103448275862069	22.2794292508918	7.83256379309945	0.000323761951011833	0.0360994575378193	0.0327169971548799	4059/7057/59277	3
VSMCs_T	GO:0140375	MF	immune receptor activity	9/88	154/18737	0.0584415584415584	12.4434031877214	9.79511743611896	4.44631967248345e-08	6.40270032837617e-06	4.680336497351e-06	3824/3560/3561/3575/259197/3821/51348/7852/2833	9
VSMCs_T	GO:0042169	MF	SH2 domain binding	5/88	41/18737	0.121951219512195	25.9659090909091	10.9930186281447	1.33619001707627e-06	6.41371208196611e-05	4.68838602482903e-05	3932/8631/54900/6504/27240	5
VSMCs_T	GO:0042608	MF	T cell receptor binding	3/88	11/18737	0.272727272727273	58.0692148760331	13.005520301253	1.60737913385344e-05	0.000578656488187237	0.000422994508908799	916/917/3932	3
VSMCs_T	GO:0004715	MF	non-membrane spanning protein tyrosine kinase activity	4/88	45/18737	0.0888888888888889	18.9262626262626	8.27027833432449	5.84222004018814e-05	0.00168255937157418	0.00122994106109224	3932/3702/7535/7294	4
VSMCs_T	GO:0023023	MF	MHC protein complex binding	3/88	37/18737	0.0810810810810811	17.2638206388206	6.80228204712637	0.000692968626898119	0.0124734352841661	0.00911800824865946	3824/925/3821	3
VSMCs_T	GO:0005125	MF	cytokine activity	6/88	238/18737	0.0252100840336134	5.36774255156608	4.65825634907145	0.000897062640355345	0.0143530022456855	0.0104919607059105	6352/3458/6846/4050/6375/959	6
VSMCs_T	GO:0001784	MF	phosphotyrosine residue binding	3/88	47/18737	0.0638297872340425	13.590667311412	5.93669896180443	0.00139802081409329	0.0170052347812913	0.0124307271793065	3932/7535/9402	3
VSMCs_T	GO:0004252	MF	serine-type endopeptidase activity	5/88	178/18737	0.0280898876404494	5.98091164453524	4.58662837708777	0.00151665574634913	0.0170052347812913	0.0124307271793065	3001/3004/2999/3003/3002	5
VSMCs_T	GO:0030159	MF	signaling receptor complex adaptor activity	3/88	51/18737	0.0588235294117647	12.5247326203209	5.66121664079194	0.00177137862305118	0.0170052347812913	0.0124307271793065	916/917/50852	3
VSMCs_T	GO:0045125	MF	bioactive lipid receptor activity	2/88	16/18737	0.125	26.6150568181818	7.04113698694562	0.00250733870752112	0.0190029880991074	0.0138910731718622	84636/8698	2
VSMCs_T	GO:0016004	MF	phospholipase activator activity	2/88	20/18737	0.1	21.2920454545455	6.2369850721361	0.00392183795846247	0.0244396842152718	0.0178652662392338	6352/3932	2
VSMCs_T	GO:0030246	MF	carbohydrate binding	5/88	280/18737	0.0178571428571429	3.80215097402597	3.24520390935308	0.0102888922414636	0.0419054407332553	0.0306326321149527	969/3820/3824/3821/51348	5
VSMCs_E	GO:0004714	MF	transmembrane receptor protein tyrosine kinase activity	6/88	60/18737	0.1	21.2920454545455	10.8143368420045	3.68858521726908e-07	7.635371399747e-05	6.98889830640458e-05	2321/7075/3791/2324/7010/2050	6
VSMCs_E	GO:0019838	MF	growth factor binding	7/88	132/18737	0.053030303030303	11.2912362258953	8.15063933424616	2.89992978009655e-06	0.000200095154826662	0.000183153459795571	2321/3791/2324/7010/3655/8692/5155	7
VSMCs_E	GO:0050840	MF	extracellular matrix binding	4/88	65/18737	0.0615384615384615	13.1027972027972	6.71427331095071	0.000247160227716787	0.010232433427475	0.00936607178716244	161198/9289/64856/3655	4
VSMCs_A	GO:1901681	MF	sulfur compound binding	10/88	277/18737	0.036101083032491	7.68665900886118	7.70167544682708	6.93743212240917e-07	0.000181066978394879	0.000150432738654346	84570/2252/9037/2255/348/11096/50509/4192/6355/10468	10
VSMCs_A	GO:0001664	MF	G protein-coupled receptor binding	9/88	299/18737	0.0301003344481605	6.40897689267254	6.4765812086011	1.12753140093933e-05	0.000735714239112913	0.000611240706825005	6366/6363/185/552/5731/10344/6355/1910/150	9
